# Supplementary material for: Shigella sonnei infection of zebrafish reveals that O-antigen mediates neutrophil tolerance and dysentery incidence
Source: PLoS Pathog. 2019 Dec 12;15(12):e1008006. doi: 10.1371/journal.ppat.1008006 (PMC6980646; doi:10.1371/journal.ppat.1008006)
Supplement: S2 Table — (XLSX) [file ppat.1008006.s008.xlsx]

## Sheet: DEseq2 zebrafish
GeneID	Name	Description	Log2FoldChange	-Log10padj	pvalue	padj
ENSDARG00000051890	hp	haptoglobin [Source:ZFIN;Acc:ZDB-GENE-030131-1259]	7.68256	6.87168	7.55849e-10	1.34375e-07
ENSDARG00000093748	si:ch211-217k17.11	si:ch211-217k17.11 [Source:ZFIN;Acc:ZDB-GENE-030131-8636]	7.09918	5.55787	1.91126e-08	2.76779e-06
ENSDARG00000045999	saa	serum amyloid A [Source:ZFIN;Acc:ZDB-GENE-040927-15]	7.06086	8.25585	2.48648e-11	5.54815e-09
ENSDARG00000104919	si:ch211-153b23.3	si:ch211-153b23.3 [Source:ZFIN;Acc:ZDB-GENE-141216-408]	6.04076	12.5894	6.70975e-16	2.57407e-13
ENSDARG00000114454	CR762483.1	growth-regulated alpha protein-like [Source:NCBI gene;Acc:101883994]	5.88637	8.14751	3.25616e-11	7.12024e-09
ENSDARG00000062788	irg1l	immunoresponsive gene 1, like [Source:ZFIN;Acc:ZDB-GENE-061103-301]	5.81078	18.6879	2.72104e-22	2.05176e-19
ENSDARG00000076828	zgc:194101	zgc:194101 [Source:ZFIN;Acc:ZDB-GENE-080723-68]	5.76825	4.77998	1.24474e-07	1.65968e-05
ENSDARG00000073820	zgc:174917	zgc:174917 [Source:ZFIN;Acc:ZDB-GENE-070928-42]	5.67516	14.8209	3.44234e-18	1.51033e-15
ENSDARG00000101040	ccl20a.3	chemokine (C-C motif) ligand 20a, duplicate 3 [Source:ZFIN;Acc:ZDB-GENE-081022-193]	5.67208	9.66924	7.63942e-13	2.14168e-10
ENSDARG00000098752	csf3b	colony stimulating factor 3 (granulocyte) b [Source:ZFIN;Acc:ZDB-GENE-141212-221]	5.64969	2.51564	3.96174e-05	0.0030504
ENSDARG00000090352	CR855311.1	uncharacterized LOC101883708 [Source:NCBI gene;Acc:101883708]	5.5904	119.481	1.50934e-124	3.30048e-120
ENSDARG00000086374	isg15	ISG15 ubiquitin-like modifier [Source:ZFIN;Acc:ZDB-GENE-021211-1]	5.47963	6.58549	1.49654e-09	2.5972e-07
ENSDARG00000014024	ms4a17a.4	membrane-spanning 4-domains, subfamily A, member 17A.4 [Source:ZFIN;Acc:ZDB-GENE-070822-16]	5.40618	2.06838	0.000125801	0.00854311
ENSDARG00000009511	tnfa	tumor necrosis factor a (TNF superfamily, member 2) [Source:ZFIN;Acc:ZDB-GENE-050317-1]	5.36026	1.95467	0.000170054	0.0111002
ENSDARG00000094438	plac8.2	placenta-specific 8, tandem duplicate 2 [Source:ZFIN;Acc:ZDB-GENE-070424-12]	5.34803	2.22589	8.35114e-05	0.00594447
ENSDARG00000079227	plekhs1	pleckstrin homology domain containing, family S member 1 [Source:ZFIN;Acc:ZDB-GENE-080204-50]	5.19532	13.453	8.70242e-17	3.524e-14
ENSDARG00000075045	cxcl18b	chemokine (C-X-C motif) ligand 18b [Source:ZFIN;Acc:ZDB-GENE-090313-165]	5.1934	42.1701	9.27426e-47	6.76001e-43
ENSDARG00000042816	mmp9	matrix metallopeptidase 9 [Source:ZFIN;Acc:ZDB-GENE-040426-2132]	5.16437	95.2334	5.34384e-100	5.84269e-96
ENSDARG00000101479	BX908782.2	CD59 glycoprotein-like [Source:NCBI gene;Acc:103910140]	5.09288	9.94649	3.93127e-13	1.13112e-10
ENSDARG00000100900	si:ch211-183d5.2	si:ch211-183d5.2 [Source:ZFIN;Acc:ZDB-GENE-141216-406]	5.07657	14.8625	3.01297e-18	1.37259e-15
ENSDARG00000087099	si:ch73-106k19.5	si:ch73-106k19.5 [Source:ZFIN;Acc:ZDB-GENE-030131-1230]	5.01183	2.98853	1.16177e-05	0.00102677
ENSDARG00000098700	il1b	interleukin 1, beta [Source:ZFIN;Acc:ZDB-GENE-040702-2]	5.00705	16.4223	6.22599e-20	3.78177e-17
ENSDARG00000102319	si:dkey-196h17.9	si:dkey-196h17.9 [Source:ZFIN;Acc:ZDB-GENE-141216-317]	4.8851	4.64663	1.77462e-07	2.25614e-05
ENSDARG00000045548	lepb	leptin b [Source:ZFIN;Acc:ZDB-GENE-041210-183]	4.88354	1.73435	0.000310251	0.0184355
ENSDARG00000079553	cd83	CD83 molecule [Source:ZFIN;Acc:ZDB-GENE-060503-762]	4.82298	6.32202	2.9194e-09	4.76406e-07
ENSDARG00000116047	CU459094.3	None	4.80994	1.61582	0.000427546	0.0242206
ENSDARG00000114451	mmp13a	matrix metallopeptidase 13a [Source:ZFIN;Acc:ZDB-GENE-031202-2]	4.7331	22.4873	2.24568e-26	3.25611e-23
ENSDARG00000045190	ch25h	cholesterol 25-hydroxylase [Source:ZFIN;Acc:ZDB-GENE-041212-81]	4.72464	4.33391	4.00225e-07	4.63539e-05
ENSDARG00000067992	si:dkey-31e10.1	si:dkey-31e10.1 [Source:ZFIN;Acc:ZDB-GENE-060503-356]	4.6737	1.48983	0.000590676	0.0323717
ENSDARG00000007769	sult5a1	sulfotransferase family 5A, member 1 [Source:ZFIN;Acc:ZDB-GENE-060929-978]	4.39756	18.6294	3.22088e-22	2.3477e-19
ENSDARG00000033227	lect2l	leukocyte cell-derived chemotaxin 2 like [Source:ZFIN;Acc:ZDB-GENE-070127-4]	4.29897	35.9855	2.36436e-40	1.03403e-36
ENSDARG00000037859	il11a	interleukin 11a [Source:ZFIN;Acc:ZDB-GENE-051019-1]	4.29832	1.82288	0.000239971	0.0150357
ENSDARG00000117266	FO904966.1	None	4.27407	4.38379	3.51507e-07	4.13248e-05
ENSDARG00000058160	tnfaip2b	tumor necrosis factor, alpha-induced protein 2b [Source:ZFIN;Acc:ZDB-GENE-081107-56]	4.22885	34.235	1.59729e-38	5.82132e-35
ENSDARG00000096762	si:dkey-61p9.11	si:dkey-61p9.11 [Source:ZFIN;Acc:ZDB-GENE-041210-242]	4.22688	2.95543	1.26684e-05	0.00110808
ENSDARG00000068951	si:ch211-219a15.4	si:ch211-219a15.4 [Source:ZFIN;Acc:ZDB-GENE-060503-308]	4.16262	8.48937	1.36342e-11	3.24063e-09
ENSDARG00000103556	si:ch211-218g23.6	si:ch211-218g23.6 [Source:ZFIN;Acc:ZDB-GENE-141216-449]	4.15307	2.79016	1.95728e-05	0.00162121
ENSDARG00000052779	zgc:153932	zgc:153932 [Source:ZFIN;Acc:ZDB-GENE-070209-223]	4.14451	21.8299	1.15025e-25	1.47956e-22
ENSDARG00000087832	bcl3	BCL3, transcription coactivator [Source:ZFIN;Acc:ZDB-GENE-061013-1]	4.09046	14.6174	5.62774e-18	2.41298e-15
ENSDARG00000068874	si:ch211-250m6.7	si:ch211-250m6.7 [Source:ZFIN;Acc:ZDB-GENE-041210-239]	4.07604	1.44069	0.000681336	0.0362501
ENSDARG00000077169	si:ch211-153b23.4	si:ch211-153b23.4 [Source:ZFIN;Acc:ZDB-GENE-030131-7332]	4.04662	25.8229	8.25154e-30	1.50364e-26
ENSDARG00000031588	si:dkey-239b22.1	si:dkey-239b22.1 [Source:ZFIN;Acc:ZDB-GENE-131119-12]	3.96377	15.9714	1.90513e-19	1.06819e-16
ENSDARG00000053131	irak3	interleukin-1 receptor-associated kinase 3 [Source:ZFIN;Acc:ZDB-GENE-060503-710]	3.95999	3.34095	4.79724e-06	0.000456092
ENSDARG00000086654	cbln11	cerebellin 11 [Source:ZFIN;Acc:ZDB-GENE-111110-2]	3.85996	14.8772	2.8516e-18	1.32672e-15
ENSDARG00000024789	mxc	myxovirus (influenza virus) resistance C [Source:ZFIN;Acc:ZDB-GENE-030721-7]	3.85952	7.73257	8.97327e-11	1.85112e-08
ENSDARG00000003523	itln3	intelectin 3 [Source:ZFIN;Acc:ZDB-GENE-090527-4]	3.84175	2.69342	2.51048e-05	0.00202571
ENSDARG00000077308	gpr84	G protein-coupled receptor 84 [Source:ZFIN;Acc:ZDB-GENE-070928-33]	3.81932	7.82312	7.15377e-11	1.50272e-08
ENSDARG00000013598	tnfb	tumor necrosis factor b (TNF superfamily, member 2) [Source:ZFIN;Acc:ZDB-GENE-050601-2]	3.80666	7.36239	2.24334e-10	4.34116e-08
ENSDARG00000043249	irf1b	interferon regulatory factor 1b [Source:ZFIN;Acc:ZDB-GENE-041114-13]	3.80567	27.9031	5.71614e-32	1.24995e-28
ENSDARG00000069844	acod1	aconitate decarboxylase 1 [Source:ZFIN;Acc:ZDB-GENE-081104-428]	3.78538	6.75974	9.93992e-10	1.73885e-07
ENSDARG00000060498	tnfrsf9a	tumor necrosis factor receptor superfamily, member 9a [Source:ZFIN;Acc:ZDB-GENE-060421-8213]	3.75813	16.2025	1.06158e-19	6.27391e-17
ENSDARG00000051912	hbxb	hemopexin b [Source:ZFIN;Acc:ZDB-GENE-060929-800]	3.73357	10.802	4.97841e-14	1.57772e-11
ENSDARG00000113315	zgc:153932	zgc:153932 [Source:ZFIN;Acc:ZDB-GENE-070209-223]	3.71154	7.69222	1.01255e-10	2.03132e-08
ENSDARG00000041294	noxo1a	NADPH oxidase organizer 1a [Source:ZFIN;Acc:ZDB-GENE-030131-9700]	3.62744	18.7466	2.29496e-22	1.79228e-19
ENSDARG00000074501	tnip2	TNFAIP3 interacting protein 2 [Source:ZFIN;Acc:ZDB-GENE-120913-2]	3.5189	2.17712	9.58087e-05	0.00665095
ENSDARG00000100339	arf4b	ADP-ribosylation factor 4b [Source:ZFIN;Acc:ZDB-GENE-050417-205]	3.50573	2.21505	8.7067e-05	0.00609461
ENSDARG00000012395	mmp13a	matrix metallopeptidase 13a [Source:ZFIN;Acc:ZDB-GENE-031202-2]	3.45236	7.17102	3.57805e-10	6.74494e-08
ENSDARG00000090889	si:ch211-132p1.3	si:ch211-132p1.3 [Source:ZFIN;Acc:ZDB-GENE-130530-1010]	3.42723	6.97851	5.81411e-10	1.05072e-07
ENSDARG00000043093	mpeg1.2	macrophage expressed 1, tandem duplicate 2 [Source:ZFIN;Acc:ZDB-GENE-050522-305]	3.42191	27.0724	4.25787e-31	8.46426e-28
ENSDARG00000057121	c7b	complement component 7b [Source:ZFIN;Acc:ZDB-GENE-021120-1]	3.38571	12.6019	6.40464e-16	2.5009e-13
ENSDARG00000103466	ccl35.1	chemokine (C-C motif) ligand 35, duplicate 1 [Source:ZFIN;Acc:ZDB-GENE-081022-33]	3.33332	2.05203	0.000131441	0.00887104
ENSDARG00000074150	si:ch211-226h7.5	si:ch211-226h7.5 [Source:ZFIN;Acc:ZDB-GENE-130531-3]	3.32629	3.74163	1.81563e-06	0.00018129
ENSDARG00000015355	fosl1a	FOS-like antigen 1a [Source:ZFIN;Acc:ZDB-GENE-061207-7]	3.32623	8.36396	1.85942e-11	4.32552e-09
ENSDARG00000075963	mhc1uba	major histocompatibility complex class I UBA [Source:ZFIN;Acc:ZDB-GENE-990415-145]	3.32296	11.3115	1.45073e-14	4.88047e-12
ENSDARG00000092714	si:ch211-266a5.12	si:ch211-266a5.12 [Source:ZFIN;Acc:ZDB-GENE-081104-210]	3.28501	2.31248	6.68112e-05	0.00486987
ENSDARG00000053136	b2m	beta-2-microglobulin [Source:ZFIN;Acc:ZDB-GENE-980526-88]	3.28162	13.5623	6.63961e-17	2.7394e-14
ENSDARG00000104795	cxcl8a	chemokine (C-X-C motif) ligand 8a [Source:ZFIN;Acc:ZDB-GENE-081104-317]	3.26577	16.7183	2.79921e-20	1.91282e-17
ENSDARG00000086337	si:dkey-102g19.3	si:dkey-102g19.3 [Source:ZFIN;Acc:ZDB-GENE-091204-230]	3.25178	2.67748	2.61399e-05	0.00210148
ENSDARG00000038025	cbx7a	chromobox homolog 7a [Source:ZFIN;Acc:ZDB-GENE-050417-400]	3.23813	23.9466	6.72249e-28	1.13077e-24
ENSDARG00000090557	si:ch1073-110a20.7	si:ch1073-110a20.7 [Source:ZFIN;Acc:ZDB-GENE-121214-133]	3.19566	10.752	5.74768e-14	1.77021e-11
ENSDARG00000105494	si:ch211-113d11.8	si:ch211-113d11.8 [Source:ZFIN;Acc:ZDB-GENE-160113-48]	3.18641	1.33771	0.000911992	0.0459505
ENSDARG00000074210	zgc:110286	zgc:110286 [Source:ZFIN;Acc:ZDB-GENE-050417-68]	3.17201	2.22137	8.51541e-05	0.00600666
ENSDARG00000009123	sele	selectin E [Source:ZFIN;Acc:ZDB-GENE-041014-221]	3.15708	10.7	6.57035e-14	1.99547e-11
ENSDARG00000079345	si:ch211-217k17.10	si:ch211-217k17.10 [Source:ZFIN;Acc:ZDB-GENE-030131-8827]	3.14528	2.33495	6.28085e-05	0.00462436
ENSDARG00000097539	si:ch211-39f2.3	si:ch211-39f2.3 [Source:ZFIN;Acc:ZDB-GENE-131126-52]	3.13051	19.6202	2.41255e-23	2.39796e-20
ENSDARG00000058206	si:ch211-153b23.5	si:ch211-153b23.5 [Source:ZFIN;Acc:ZDB-GENE-030131-9744]	3.07779	23.8086	9.94788e-28	1.55379e-24
ENSDARG00000045011	tapbp.2	TAP binding protein (tapasin), tandem duplicate 2 [Source:ZFIN;Acc:ZDB-GENE-060503-136]	3.06003	2.81423	1.83774e-05	0.00153381
ENSDARG00000095409	si:ch211-226h7.8	si:ch211-226h7.8 [Source:ZFIN;Acc:ZDB-GENE-130531-7]	3.03669	4.14701	6.38938e-07	7.12839e-05
ENSDARG00000074378	junba	JunB proto-oncogene, AP-1 transcription factor subunit a [Source:ZFIN;Acc:ZDB-GENE-040426-2172]	2.9863	12.0988	2.14928e-15	7.9658e-13
ENSDARG00000075261	timp2b	TIMP metallopeptidase inhibitor 2b [Source:ZFIN;Acc:ZDB-GENE-040426-2655]	2.96394	32.998	3.2157e-37	1.00454e-33
ENSDARG00000056407	irf8	interferon regulatory factor 8 [Source:ZFIN;Acc:ZDB-GENE-040718-367]	2.92472	7.13402	3.9634e-10	7.34472e-08
ENSDARG00000055252	snap23.2	synaptosomal-associated protein 23.2 [Source:ZFIN;Acc:ZDB-GENE-051030-75]	2.91888	10.5729	9.04801e-14	2.67369e-11
ENSDARG00000097909	si:dkey-195m11.11	si:dkey-195m11.11 [Source:ZFIN;Acc:ZDB-GENE-131127-648]	2.89941	6.1999	3.95391e-09	6.31096e-07
ENSDARG00000100520	si:dkey-25o1.7	si:dkey-25o1.7 [Source:ZFIN;Acc:ZDB-GENE-091204-375]	2.89168	1.76008	0.000286841	0.0173749
ENSDARG00000055901	steap4	STEAP family member 4 [Source:ZFIN;Acc:ZDB-GENE-070424-244]	2.89148	30.2965	2.07938e-34	5.05221e-31
ENSDARG00000052088	cxcr1	chemokine (C-X-C motif) receptor 1 [Source:ZFIN;Acc:ZDB-GENE-070302-4]	2.87003	1.3258	0.000943821	0.0472278
ENSDARG00000070502	si:dkey-31e10.5	si:dkey-31e10.5 [Source:ZFIN;Acc:ZDB-GENE-121214-76]	2.85301	3.04285	1.00271e-05	0.000906045
ENSDARG00000069381	si:ch211-125e6.5	si:ch211-125e6.5 [Source:ZFIN;Acc:ZDB-GENE-070912-39]	2.79568	1.40224	0.000760718	0.0396062
ENSDARG00000091860	zgc:194007	zgc:194007 [Source:ZFIN;Acc:ZDB-GENE-081022-49]	2.78955	5.69248	1.34679e-08	2.03011e-06
ENSDARG00000058389	ccl19a.1	chemokine (C-C motif) ligand 19a, tandem duplicate 1 [Source:ZFIN;Acc:ZDB-GENE-060526-181]	2.75225	1.44471	0.000670135	0.0359163
ENSDARG00000009087	cd74a	CD74 molecule, major histocompatibility complex, class II invariant chain a [Source:ZFIN;Acc:ZDB-GENE-000901-1]	2.74794	1.41364	0.000735715	0.0385801
ENSDARG00000092858	si:ch1073-126c3.2	si:ch1073-126c3.2 [Source:ZFIN;Acc:ZDB-GENE-030131-4602]	2.68386	5.61477	1.64323e-08	2.42787e-06
ENSDARG00000038321	zgc:172053	zgc:172053 [Source:ZFIN;Acc:ZDB-GENE-080219-25]	2.67314	4.51086	2.49645e-07	3.08418e-05
ENSDARG00000039351	ccl19b	chemokine (C-C motif) ligand 19b [Source:ZFIN;Acc:ZDB-GENE-091204-19]	2.67274	6.43968	2.19331e-09	3.63342e-07
ENSDARG00000117735	CR926130.1	None	2.64376	7.21195	3.22819e-10	6.13834e-08
ENSDARG00000053836	si:ch211-284o19.8	si:ch211-284o19.8 [Source:ZFIN;Acc:ZDB-GENE-070912-289]	2.64276	4.43912	3.02802e-07	3.63811e-05
ENSDARG00000016837	glipr2l	GLI pathogenesis-related 2, like [Source:ZFIN;Acc:ZDB-GENE-041010-53]	2.62936	7.82312	7.21569e-11	1.50272e-08
ENSDARG00000069566	mucms1	mucin, multiple PTS and SEA group, member 1 [Source:ZFIN;Acc:ZDB-GENE-061009-17]	2.62787	3.24175	6.05448e-06	0.000573131
ENSDARG00000102211	csf3a	colony stimulating factor 3 (granulocyte) a [Source:ZFIN;Acc:ZDB-GENE-091229-1]	2.62429	3.21484	6.60179e-06	0.000609766
ENSDARG00000038424	c4b	complement 4B (Chido blood group) [Source:ZFIN;Acc:ZDB-GENE-100805-2]	2.60974	30.2965	1.88698e-34	5.05221e-31
ENSDARG00000091234	si:ch73-335l21.4	si:ch73-335l21.4 [Source:ZFIN;Acc:ZDB-GENE-160728-105]	2.59145	12.0307	2.68456e-15	9.318e-13
ENSDARG00000054968	cd40	CD40 molecule, TNF receptor superfamily member 5 [Source:ZFIN;Acc:ZDB-GENE-090313-95]	2.55632	3.81971	1.48223e-06	0.000151457
ENSDARG00000102758	FO704661.1	gamma-glutamyl hydrolase [Source:NCBI gene;Acc:553228]	2.552	6.42652	2.27794e-09	3.74525e-07
ENSDARG00000010312	cp	ceruloplasmin [Source:ZFIN;Acc:ZDB-GENE-010522-1]	2.50425	17.8974	1.79561e-21	1.2666e-18
ENSDARG00000093124	scpp8	secretory calcium-binding phosphoprotein 8 [Source:ZFIN;Acc:ZDB-GENE-090424-2]	2.48943	3.76284	1.72117e-06	0.000172646
ENSDARG00000068382	pglyrp5	peptidoglycan recognition protein 5 [Source:ZFIN;Acc:ZDB-GENE-050419-71]	2.48652	1.51013	0.000558053	0.0308936
ENSDARG00000033587	CABZ01088134.1	enoyl-[acyl-carrier-protein] reductase, mitochondrial-like [Source:NCBI gene;Acc:101884755]	2.48082	1.45872	0.000640957	0.0347763
ENSDARG00000109626	si:ch211-226h7.3	si:ch211-226h7.3 [Source:ZFIN;Acc:ZDB-GENE-130531-9]	2.46828	7.69418	9.90378e-11	2.02219e-08
ENSDARG00000076914	lacc1	laccase (multicopper oxidoreductase) domain containing 1 [Source:ZFIN;Acc:ZDB-GENE-081104-155]	2.46295	6.54178	1.68129e-09	2.87224e-07
ENSDARG00000091003	il34	interleukin 34 [Source:ZFIN;Acc:ZDB-GENE-050419-150]	2.46078	10.8063	4.85796e-14	1.56219e-11
ENSDARG00000009978	icn	ictacalcin [Source:ZFIN;Acc:ZDB-GENE-030131-8599]	-0.91764	7.50535	1.58555e-10	3.12354e-08
ENSDARG00000007823	atf3	activating transcription factor 3 [Source:ZFIN;Acc:ZDB-GENE-040426-728]	2.45584	19.0388	1.08732e-22	9.14482e-20
ENSDARG00000043719	c3a.6	complement component c3a, duplicate 6 [Source:ZFIN;Acc:ZDB-GENE-041212-2]	2.45492	21.4204	3.12643e-25	3.7981e-22
ENSDARG00000094485	si:dkey-27h10.2	si:dkey-27h10.2 [Source:ZFIN;Acc:ZDB-GENE-090313-296]	2.43115	4.05342	8.04717e-07	8.84259e-05
ENSDARG00000025428	socs3a	suppressor of cytokine signaling 3a [Source:ZFIN;Acc:ZDB-GENE-030131-7349]	2.4131	22.4873	2.38248e-26	3.25611e-23
ENSDARG00000055278	cfb	complement factor B [Source:ZFIN;Acc:ZDB-GENE-980526-487]	2.40754	19.6128	2.56533e-23	2.43896e-20
ENSDARG00000031136	moxd1	monooxygenase, DBH-like 1 [Source:ZFIN;Acc:ZDB-GENE-030131-9320]	2.39231	15.0674	1.78753e-18	8.56241e-16
ENSDARG00000076182	stat1b	signal transducer and activator of transcription 1b [Source:ZFIN;Acc:ZDB-GENE-030616-23]	2.3912	2.59879	3.19084e-05	0.00251892
ENSDARG00000117818	CR926130.2	None	2.38723	14.8209	3.45344e-18	1.51033e-15
ENSDARG00000093193	chia.6	chitinase, acidic.6 [Source:ZFIN;Acc:ZDB-GENE-030131-1140]	2.35913	3.8284	1.44607e-06	0.000148457
ENSDARG00000055365	si:dkey-25e12.3	si:dkey-25e12.3 [Source:ZFIN;Acc:ZDB-GENE-041001-132]	2.34042	3.95225	1.04394e-06	0.000111621
ENSDARG00000087574	nox1	NADPH oxidase 1 [Source:ZFIN;Acc:ZDB-GENE-070404-1]	2.31467	6.97171	5.95472e-10	1.06731e-07
ENSDARG00000076144	si:ch211-74m13.3	si:ch211-74m13.3 [Source:ZFIN;Acc:ZDB-GENE-060503-219]	2.3077	11.7239	5.52676e-15	1.88834e-12
ENSDARG00000004748	zgc:100868	zgc:100868 [Source:ZFIN;Acc:ZDB-GENE-040801-33]	2.30278	5.51473	2.13881e-08	3.05682e-06
ENSDARG00000006588	zgc:111983	zgc:111983 [Source:ZFIN;Acc:ZDB-GENE-050417-335]	2.29535	15.9714	1.88506e-19	1.06819e-16
ENSDARG00000095533	si:ch211-198c19.3	si:ch211-198c19.3 [Source:ZFIN;Acc:ZDB-GENE-100922-226]	2.27969	9.29458	1.98414e-12	5.0748e-10
ENSDARG00000097080	si:ch73-181m17.1	si:ch73-181m17.1 [Source:ZFIN;Acc:ZDB-GENE-131122-49]	2.27435	6.28704	3.21153e-09	5.16372e-07
ENSDARG00000012694	c3a.1	complement component c3a, duplicate 1 [Source:ZFIN;Acc:ZDB-GENE-990415-35]	2.26719	39.4246	6.88138e-44	3.76188e-40
ENSDARG00000104394	BX324177.1	None	-0.963329	6.53515	1.72047e-09	2.91639e-07
ENSDARG00000111350	RF00017	None	-0.964824	6.52772	1.76375e-09	2.96676e-07
ENSDARG00000056874	lygl1	lysozyme g-like 1 [Source:ZFIN;Acc:ZDB-GENE-040718-461]	2.22826	7.40193	2.03e-10	3.96339e-08
ENSDARG00000104773	junbb	JunB proto-oncogene, AP-1 transcription factor subunit b [Source:ZFIN;Acc:ZDB-GENE-040426-2666]	2.21209	15.3299	9.19902e-19	4.67802e-16
ENSDARG00000007344	tcap	titin-cap (telethonin) [Source:ZFIN;Acc:ZDB-GENE-070501-5]	2.20566	9.41174	1.47078e-12	3.87489e-10
ENSDARG00000104472	si:ch211-39i2.2	si:ch211-39i2.2 [Source:ZFIN;Acc:ZDB-GENE-041008-126]	2.19803	11.1453	2.19255e-14	7.15589e-12
ENSDARG00000061710	map3k8	mitogen-activated protein kinase kinase kinase 8 [Source:ZFIN;Acc:ZDB-GENE-100316-8]	2.19446	1.51146	0.000554942	0.0307993
ENSDARG00000105551	si:cabz01101003.1	si:cabz01101003.1 [Source:ZFIN;Acc:ZDB-GENE-160728-148]	2.18402	4.09924	7.1687e-07	7.95726e-05
ENSDARG00000096147	BX465862.3	None	2.17324	7.96878	5.01225e-11	1.07454e-08
ENSDARG00000070041	zgc:153920	zgc:153920 [Source:ZFIN;Acc:ZDB-GENE-061013-702]	2.17311	1.99287	0.000153721	0.0101656
ENSDARG00000033144	psme2	proteasome activator subunit 2 [Source:ZFIN;Acc:ZDB-GENE-991110-16]	2.16812	5.69248	1.35545e-08	2.03011e-06
ENSDARG00000005481	nfkbiaa	nuclear factor of kappa light polypeptide gene enhancer in B-cells inhibitor, alpha a [Source:ZFIN;Acc:ZDB-GENE-040426-2227]	2.1329	21.4139	3.35024e-25	3.85577e-22
ENSDARG00000039863	lifrb	leukemia inhibitory factor receptor alpha b [Source:ZFIN;Acc:ZDB-GENE-080107-2]	2.12434	8.1019	3.65287e-11	7.90865e-09
ENSDARG00000082187	dre-mir-21-1	dre-mir-21-1 [Source:miRBase;Acc:MI0001908]	2.1053	5.56086	1.88558e-08	2.74879e-06
ENSDARG00000091111	si:ch211-15b10.6	si:ch211-15b10.6 [Source:ZFIN;Acc:ZDB-GENE-160728-113]	2.07152	19.0499	1.01907e-22	8.9136e-20
ENSDARG00000077982	elf3	E74-like factor 3 (ets domain transcription factor, epithelial-specific ) [Source:ZFIN;Acc:ZDB-GENE-030131-8760]	2.06754	10.752	5.72401e-14	1.77021e-11
ENSDARG00000092283	cxl34b.11	CX chemokine ligand 34b, duplicate 11 [Source:ZFIN;Acc:ZDB-GENE-091204-33]	2.0618	12.035	2.58873e-15	9.22516e-13
ENSDARG00000093936	si:dkeyp-1h4.6	si:dkeyp-1h4.6 [Source:ZFIN;Acc:ZDB-GENE-060503-841]	2.03716	7.69418	9.98747e-11	2.02219e-08
ENSDARG00000059906	sdc4	syndecan 4 [Source:ZFIN;Acc:ZDB-GENE-061111-1]	0.86774	5.63079	1.57303e-08	2.33997e-06
ENSDARG00000043586	fas	Fas cell surface death receptor [Source:ZFIN;Acc:ZDB-GENE-061019-2]	2.00933	1.4285	0.000705849	0.0372821
ENSDARG00000026611	socs3b	suppressor of cytokine signaling 3b [Source:ZFIN;Acc:ZDB-GENE-040426-2528]	2.0064	20.752	1.61887e-24	1.77e-21
ENSDARG00000090401	CABZ01020840.1	apoptosis facilitator Bcl-2-like protein 14 [Source:NCBI gene;Acc:101885512]	2.00541	5.0295	6.83641e-08	9.34323e-06
ENSDARG00000053563	ms4a17a.12	membrane-spanning 4-domains, subfamily A, member 17A.12 [Source:ZFIN;Acc:ZDB-GENE-080829-4]	2.00231	2.3626	5.75458e-05	0.00433915
ENSDARG00000031683	fosab	v-fos FBJ murine osteosarcoma viral oncogene homolog Ab [Source:ZFIN;Acc:ZDB-GENE-031222-4]	1.99762	9.56185	1.01588e-12	2.74249e-10
ENSDARG00000010276	ptgs2b	prostaglandin-endoperoxide synthase 2b [Source:ZFIN;Acc:ZDB-GENE-041014-323]	1.99304	4.1492	6.32485e-07	7.09259e-05
ENSDARG00000040623	fosl2	fos-like antigen 2 [Source:ZFIN;Acc:ZDB-GENE-070209-164]	1.97333	20.0444	8.67017e-24	9.02812e-21
ENSDARG00000005271	zc3h12a	zinc finger CCCH-type containing 12A [Source:ZFIN;Acc:ZDB-GENE-110411-6]	1.97264	3.91726	1.14531e-06	0.000120988
ENSDARG00000105674	ms4a17a.2	membrane-spanning 4-domains, subfamily A, member 17a.2 [Source:ZFIN;Acc:ZDB-GENE-070705-367]	1.96701	1.59809	0.000448821	0.0252298
ENSDARG00000113076	si:ch211-182p11.1	si:ch211-182p11.1 [Source:ZFIN;Acc:ZDB-GENE-131127-323]	1.962	5.33427	3.28302e-08	4.6316e-06
ENSDARG00000088711	lgals1l1	lectin, galactoside-binding, soluble, 1 (galectin 1)-like 1 [Source:ZFIN;Acc:ZDB-GENE-030131-4905]	1.95732	19.3794	4.58203e-23	4.1748e-20
ENSDARG00000097157	si:ch211-207n23.2	si:ch211-207n23.2 [Source:ZFIN;Acc:ZDB-GENE-131121-310]	1.95673	9.48732	1.22098e-12	3.25599e-10
ENSDARG00000103199	si:dkey-247k7.2	si:dkey-247k7.2 [Source:ZFIN;Acc:ZDB-GENE-031118-45]	1.9389	15.4979	6.10291e-19	3.17743e-16
ENSDARG00000102435	plekhf1	pleckstrin homology domain containing, family F (with FYVE domain) member 1 [Source:ZFIN;Acc:ZDB-GENE-040426-1289]	1.93295	9.59116	9.37877e-13	2.56357e-10
ENSDARG00000074390	tmem176l.4	transmembrane protein 176l.4 [Source:ZFIN;Acc:ZDB-GENE-030131-3532]	1.89709	18.9578	1.36074e-22	1.10205e-19
ENSDARG00000112575	CU467905.1	caspase-3-like [Source:NCBI gene;Acc:101886133]	1.89528	2.49712	4.14896e-05	0.00318335
ENSDARG00000036767	urgcp	upregulator of cell proliferation [Source:ZFIN;Acc:ZDB-GENE-120215-160]	1.89265	6.3043	3.06366e-09	4.96245e-07
ENSDARG00000042725	cebpb	CCAAT enhancer binding protein beta [Source:ZFIN;Acc:ZDB-GENE-020111-3]	1.87859	16.5058	4.99419e-20	3.12023e-17
ENSDARG00000059363	tgfbr2a	transforming growth factor beta receptor 2a [Source:ZFIN;Acc:ZDB-GENE-120404-1]	1.87468	2.12848	0.000107842	0.00743908
ENSDARG00000037861	slc2a3b	solute carrier family 2 (facilitated glucose transporter), member 3b [Source:ZFIN;Acc:ZDB-GENE-121031-5]	1.87299	5.03581	6.6958e-08	9.20862e-06
ENSDARG00000094990	si:dkey-91f15.1	si:dkey-91f15.1 [Source:ZFIN;Acc:ZDB-GENE-060601-4]	1.86559	5.35694	3.09593e-08	4.39602e-06
ENSDARG00000033735	ncf1	neutrophil cytosolic factor 1 [Source:ZFIN;Acc:ZDB-GENE-031006-6]	1.85294	4.06761	7.74931e-07	8.55829e-05
ENSDARG00000103634	CU914622.2	si:ch73-329n5.6 [Source:NCBI gene;Acc:101883339]	1.83116	7.27982	2.73713e-10	5.25025e-08
ENSDARG00000040284	si:dkey-79d12.5	si:dkey-79d12.5 [Source:ZFIN;Acc:ZDB-GENE-131127-429]	1.83102	4.92748	8.75489e-08	1.18175e-05
ENSDARG00000027777	tnfaip3	tumor necrosis factor, alpha-induced protein 3 [Source:ZFIN;Acc:ZDB-GENE-100212-2]	1.83021	12.035	2.61563e-15	9.22516e-13
ENSDARG00000115204	RF00004	None	-0.839293	4.61958	1.89966e-07	2.40114e-05
ENSDARG00000102583	il4r.1	interleukin 4 receptor, tandem duplicate 1 [Source:ZFIN;Acc:ZDB-GENE-050227-5]	1.81696	6.54673	1.64924e-09	2.83968e-07
ENSDARG00000104115	RF00002	None	-0.987861	4.56706	2.16865e-07	2.70982e-05
ENSDARG00000009401	vcanb	versican b [Source:ZFIN;Acc:ZDB-GENE-030131-2185]	-0.930414	4.56404	2.19626e-07	2.72873e-05
ENSDARG00000099351	igfbp1a	insulin-like growth factor binding protein 1a [Source:ZFIN;Acc:ZDB-GENE-021231-1]	1.79399	7.92036	5.65828e-11	1.20126e-08
ENSDARG00000099195	ier2a	immediate early response 2a [Source:ZFIN;Acc:ZDB-GENE-030131-9126]	1.78419	9.16268	2.76705e-12	6.8758e-10
ENSDARG00000087863	cd44a	CD44 molecule (Indian blood group) a [Source:ZFIN;Acc:ZDB-GENE-110429-1]	1.76855	1.65605	0.000381639	0.0220775
ENSDARG00000054160	zgc:113625	zgc:113625 [Source:ZFIN;Acc:ZDB-GENE-050320-47]	1.76303	1.91798	0.000187805	0.0120786
ENSDARG00000012405	col1a1a	collagen, type I, alpha 1a [Source:ZFIN;Acc:ZDB-GENE-030131-9102]	-0.74888	4.45245	2.92041e-07	3.52821e-05
ENSDARG00000056795	serpine1	serpin peptidase inhibitor, clade E (nexin, plasminogen activator inhibitor type 1), member 1 [Source:ZFIN;Acc:ZDB-GENE-070912-60]	1.75428	6.76583	9.72297e-10	1.71461e-07
ENSDARG00000094428	si:dkey-31f5.8	si:dkey-31f5.8 [Source:ZFIN;Acc:ZDB-GENE-041210-182]	1.74338	1.41364	0.000735575	0.0385801
ENSDARG00000038687	nfkb2	nuclear factor of kappa light polypeptide gene enhancer in B-cells 2 (p49/p100) [Source:ZFIN;Acc:ZDB-GENE-030131-6701]	1.74128	11.2952	1.52961e-14	5.06788e-12
ENSDARG00000094012	si:dkey-192g7.3	si:dkey-192g7.3 [Source:ZFIN;Acc:ZDB-GENE-070912-411]	1.71991	2.00531	0.000148626	0.00987842
ENSDARG00000111840	cxcl18a.1	chemokine (C-X-C motif) ligand 18a, duplicate 1 [Source:ZFIN;Acc:ZDB-GENE-090303-1]	1.7144	2.54498	3.68994e-05	0.00285116
ENSDARG00000097118	si:dkey-33c14.3	si:dkey-33c14.3 [Source:NCBI gene;Acc:100537295]	1.69382	15.0674	1.80121e-18	8.56241e-16
ENSDARG00000055723	hsp70l	heat shock cognate 70-kd protein, like [Source:ZFIN;Acc:ZDB-GENE-050321-1]	1.66647	1.35011	0.00088019	0.0446569
ENSDARG00000093316	adgrf8	adhesion G protein-coupled receptor F8 [Source:ZFIN;Acc:ZDB-GENE-130531-41]	1.66335	4.70444	1.51733e-07	1.97496e-05
ENSDARG00000057644	adam8b	ADAM metallopeptidase domain 8b [Source:ZFIN;Acc:ZDB-GENE-070808-1]	1.63731	4.28405	4.5177e-07	5.19939e-05
ENSDARG00000097746	si:rp71-77l1.1	si:rp71-77l1.1 [Source:ZFIN;Acc:ZDB-GENE-131121-141]	1.61392	5.9777	6.78774e-09	1.05268e-06
ENSDARG00000091699	capn2a	calpain 2, (m/II) large subunit a [Source:ZFIN;Acc:ZDB-GENE-050320-69]	0.891747	4.2493	4.94553e-07	5.6325e-05
ENSDARG00000093052	c6	complement component 6 [Source:ZFIN;Acc:ZDB-GENE-040426-1358]	1.61085	3.97666	9.69936e-07	0.00010552
ENSDARG00000005673	f3b	coagulation factor IIIb [Source:ZFIN;Acc:ZDB-GENE-050417-234]	1.60836	3.8284	1.44043e-06	0.000148457
ENSDARG00000061357	chst6	carbohydrate sulfotransferase 6 [Source:ZFIN;Acc:ZDB-GENE-060810-74]	1.59221	2.74666	2.18808e-05	0.00179201
ENSDARG00000068128	ppp1r15b	protein phosphatase 1, regulatory subunit 15B [Source:ZFIN;Acc:ZDB-GENE-030829-40]	1.58693	1.59809	0.000448355	0.0252298
ENSDARG00000092204	ms4a17a.5	membrane-spanning 4-domains, subfamily A, member 17A.5 [Source:ZFIN;Acc:ZDB-GENE-040912-55]	1.55173	1.91865	0.000186965	0.0120601
ENSDARG00000028731	stat4	signal transducer and activator of transcription 4 [Source:ZFIN;Acc:ZDB-GENE-030616-264]	1.54552	4.25248	4.88385e-07	5.59137e-05
ENSDARG00000105643	adgrg1	adhesion G protein-coupled receptor G1 [Source:ZFIN;Acc:ZDB-GENE-030131-3671]	1.5324	1.61582	0.000427248	0.0242206
ENSDARG00000094345	si:dkey-261l7.2	si:dkey-261l7.2 [Source:ZFIN;Acc:ZDB-GENE-090313-288]	1.51541	1.79	0.000263681	0.0162183
ENSDARG00000117262	CT030017.2	None	1.50554	4.41213	3.2399e-07	3.87142e-05
ENSDARG00000002165	psme1	proteasome activator subunit 1 [Source:ZFIN;Acc:ZDB-GENE-991110-17]	1.50167	2.80034	1.90469e-05	0.00158364
ENSDARG00000016188	SBNO2	si:ch73-63e15.2 [Source:ZFIN;Acc:ZDB-GENE-091204-463]	1.49276	14.2831	1.23906e-17	5.21047e-15
ENSDARG00000079766	tap1	transporter 1, ATP-binding cassette, sub-family B (MDR/TAP) [Source:ZFIN;Acc:ZDB-GENE-050517-43]	1.48775	2.97556	1.20461e-05	0.00105788
ENSDARG00000069453	zgc:113314	zgc:113314 [Source:ZFIN;Acc:ZDB-GENE-050913-19]	1.48385	3.63466	2.36515e-06	0.000231922
ENSDARG00000101043	ppl	periplakin [Source:ZFIN;Acc:ZDB-GENE-041008-196]	-0.890057	3.92667	1.11535e-06	0.000118395
ENSDARG00000092099	si:ch211-133n4.6	si:ch211-133n4.6 [Source:ZFIN;Acc:ZDB-GENE-060503-571]	1.45486	4.70179	1.53571e-07	1.98706e-05
ENSDARG00000090526	zgc:158404	zgc:158404 [Source:ZFIN;Acc:ZDB-GENE-070112-592]	1.45393	3.89937	1.205e-06	0.000126075
ENSDARG00000039269	arg2	arginase 2 [Source:ZFIN;Acc:ZDB-GENE-030131-1334]	1.44775	2.89044	1.51251e-05	0.00128693
ENSDARG00000054304	homeza	homeobox and leucine zipper encoding a [Source:ZFIN;Acc:ZDB-GENE-030616-592]	1.44155	2.2871	7.10691e-05	0.00516302
ENSDARG00000070651	prkcdb	protein kinase C, delta b [Source:ZFIN;Acc:ZDB-GENE-111129-1]	0.863228	3.84016	1.39422e-06	0.00014449
ENSDARG00000116052	il4r.1	interleukin 4 receptor, tandem duplicate 1 [Source:ZFIN;Acc:ZDB-GENE-050227-5]	1.44078	2.85511	1.65348e-05	0.00139601
ENSDARG00000097762	CU693494.2	uncharacterized LOC110437952 [Source:NCBI gene;Acc:110437952]	1.43527	4.49001	2.63406e-07	3.2359e-05
ENSDARG00000043243	prkchb	protein kinase C, eta, b [Source:ZFIN;Acc:ZDB-GENE-041001-104]	1.42199	3.80721	1.53265e-06	0.000155881
ENSDARG00000089307	pmaip1	phorbol-12-myristate-13-acetate-induced protein 1 [Source:ZFIN;Acc:ZDB-GENE-070119-3]	1.41649	2.01176	0.000145546	0.00973292
ENSDARG00000076146	zgc:172075	zgc:172075 [Source:ZFIN;Acc:ZDB-GENE-080215-3]	1.41442	1.34177	0.000899333	0.0455225
ENSDARG00000044251	rasgef1bb	RasGEF domain family, member 1Bb [Source:ZFIN;Acc:ZDB-GENE-040801-220]	0.967951	3.77371	1.67095e-06	0.000168381
ENSDARG00000045748	stab2	stabilin 2 [Source:ZFIN;Acc:ZDB-GENE-041210-336]	1.41205	3.96497	1.00632e-06	0.0001084
ENSDARG00000103980	ets2	v-ets avian erythroblastosis virus E26 oncogene homolog 2 [Source:ZFIN;Acc:ZDB-GENE-050522-552]	1.41134	6.10169	5.02964e-09	7.91245e-07
ENSDARG00000079302	and2	actinodin2 [Source:ZFIN;Acc:ZDB-GENE-041105-2]	-0.945529	3.72467	1.89655e-06	0.000188509
ENSDARG00000082628	RF00003	None	-0.910524	3.65483	2.23757e-06	0.000221398
ENSDARG00000077176	zgc:174888	zgc:174888 [Source:ZFIN;Acc:ZDB-GENE-030328-33]	1.40718	1.94354	0.000175508	0.0113882
ENSDARG00000043148	slc1a3b	solute carrier family 1 (glial high affinity glutamate transporter), member 3b [Source:ZFIN;Acc:ZDB-GENE-090708-3]	1.37551	8.91946	4.89936e-12	1.20376e-09
ENSDARG00000044125	txn	thioredoxin [Source:ZFIN;Acc:ZDB-GENE-040718-162]	1.37286	8.60904	1.01254e-11	2.46013e-09
ENSDARG00000052207	c3a.3	complement component c3a, duplicate 3 [Source:ZFIN;Acc:ZDB-GENE-990415-37]	1.37249	7.1299	4.0351e-10	7.41475e-08
ENSDARG00000092660	cyp27c1	cytochrome P450, family 27, subfamily C, polypeptide 1 [Source:ZFIN;Acc:ZDB-GENE-080204-68]	1.36982	1.7492	0.000295077	0.0178156
ENSDARG00000096365	si:ch211-195m9.3	si:ch211-195m9.3 [Source:ZFIN;Acc:ZDB-GENE-120215-210]	1.36903	1.33655	0.00091864	0.0460732
ENSDARG00000105731	CR788316.1	verrucotoxin subunit beta-like [Source:NCBI gene;Acc:103908715]	1.36801	2.42887	4.87203e-05	0.00372506
ENSDARG00000059231	hephl1a	hephaestin-like 1a [Source:ZFIN;Acc:ZDB-GENE-070801-4]	1.36652	2.3197	6.54913e-05	0.00478963
ENSDARG00000008969	fgb	fibrinogen beta chain [Source:ZFIN;Acc:ZDB-GENE-030131-9261]	1.36141	8.36163	1.88932e-11	4.34881e-09
ENSDARG00000071304	tbc1d2	TBC1 domain family, member 2 [Source:ZFIN;Acc:ZDB-GENE-140106-100]	1.35217	2.7134	2.37994e-05	0.00193465
ENSDARG00000096655	BX901920.1	None	1.34864	5.24729	4.06272e-08	5.65856e-06
ENSDARG00000025147	cd63	CD63 molecule [Source:ZFIN;Acc:ZDB-GENE-030131-180]	0.819366	3.2381	6.15845e-06	0.000577969
ENSDARG00000010625	clic2	chloride intracellular channel 2 [Source:ZFIN;Acc:ZDB-GENE-040718-299]	1.34624	2.90184	1.45615e-05	0.00125361
ENSDARG00000095908	sat1a.2	spermidine/spermine N1-acetyltransferase 1a, duplicate 2 [Source:ZFIN;Acc:ZDB-GENE-040704-4]	0.890167	3.21736	6.51511e-06	0.000606238
ENSDARG00000097533	BX571880.1	None	1.3355	5.32363	3.38611e-08	4.74642e-06
ENSDARG00000101919	foxj1a	forkhead box J1a [Source:ZFIN;Acc:ZDB-GENE-060929-1178]	1.32387	1.69561	0.000343805	0.0201554
ENSDARG00000070434	rhov	ras homolog family member V [Source:ZFIN;Acc:ZDB-GENE-031002-10]	1.30833	1.77367	0.000275692	0.0168395
ENSDARG00000030087	nfkbib	nuclear factor of kappa light polypeptide gene enhancer in B-cells inhibitor, beta [Source:ZFIN;Acc:ZDB-GENE-070705-529]	0.956124	3.10682	8.54642e-06	0.000781944
ENSDARG00000012513	sdcbp2	syndecan binding protein (syntenin) 2 [Source:ZFIN;Acc:ZDB-GENE-030131-3727]	0.725156	3.08178	9.09172e-06	0.00082837
ENSDARG00000103650	si:ch73-329n5.1	si:ch73-329n5.1 [Source:ZFIN;Acc:ZDB-GENE-131121-475]	1.30238	8.30844	2.15797e-11	4.91545e-09
ENSDARG00000007693	nfkbiab	nuclear factor of kappa light polypeptide gene enhancer in B-cells inhibitor, alpha b [Source:ZFIN;Acc:ZDB-GENE-030131-1819]	1.30003	9.33541	1.77452e-12	4.61946e-10
ENSDARG00000087303	cebpd	CCAAT enhancer binding protein delta [Source:ZFIN;Acc:ZDB-GENE-020111-4]	0.940446	3.03992	1.01744e-05	0.000912177
ENSDARG00000057113	c6	complement component 6 [Source:ZFIN;Acc:ZDB-GENE-040426-1358]	1.29478	3.37681	4.37862e-06	0.000419944
ENSDARG00000074060	map3k14a	mitogen-activated protein kinase kinase kinase 14a [Source:ZFIN;Acc:ZDB-GENE-120215-80]	0.985383	3.0013	1.11706e-05	0.000997007
ENSDARG00000016200	trib3	tribbles pseudokinase 3 [Source:ZFIN;Acc:ZDB-GENE-040426-2609]	0.952215	2.99305	1.14312e-05	0.00101612
ENSDARG00000099124	f3a	coagulation factor IIIa [Source:ZFIN;Acc:ZDB-GENE-071119-5]	1.29099	1.95755	0.00016792	0.0110267
ENSDARG00000018283	cyba	cytochrome b-245, alpha polypeptide [Source:ZFIN;Acc:ZDB-GENE-040426-1526]	1.28016	2.84974	1.68699e-05	0.00141339
ENSDARG00000038392	si:dkeyp-52c3.7	si:dkeyp-52c3.7 [Source:ZFIN;Acc:ZDB-GENE-110411-213]	1.27849	6.11979	4.78965e-09	7.58951e-07
ENSDARG00000077069	srgn	serglycin [Source:ZFIN;Acc:ZDB-GENE-030131-7127]	1.27664	4.40784	3.30026e-07	3.90985e-05
ENSDARG00000052322	tlr5b	toll-like receptor 5b [Source:ZFIN;Acc:ZDB-GENE-040219-15]	1.26327	1.94414	0.000174749	0.0113727
ENSDARG00000020625	jak1	Janus kinase 1 [Source:ZFIN;Acc:ZDB-GENE-980526-142]	0.66542	2.92579	1.36717e-05	0.00118634
ENSDARG00000099491	tmem176l.1	transmembrane protein 176l.1 [Source:ZFIN;Acc:ZDB-GENE-080829-11]	0.934363	2.92342	1.3801e-05	0.00119283
ENSDARG00000091757	adgrf6	adhesion G protein-coupled receptor F6 [Source:ZFIN;Acc:ZDB-GENE-041001-212]	1.26104	4.58866	2.05165e-07	2.57836e-05
ENSDARG00000016484	dkc1	dyskeratosis congenita 1, dyskerin [Source:ZFIN;Acc:ZDB-GENE-031118-120]	-0.635854	2.90099	1.46474e-05	0.00125606
ENSDARG00000044514	st6gal1	ST6 beta-galactosamide alpha-2,6-sialyltranferase 1 [Source:ZFIN;Acc:ZDB-GENE-060322-3]	-0.776624	2.90079	1.47115e-05	0.00125663
ENSDARG00000103485	card14	caspase recruitment domain family, member 14 [Source:ZFIN;Acc:ZDB-GENE-090310-1]	1.25931	1.79806	0.000256995	0.0159199
ENSDARG00000017354	epha2a	eph receptor A2 a [Source:ZFIN;Acc:ZDB-GENE-990415-63]	0.975682	2.8845	1.53933e-05	0.00130467
ENSDARG00000020741	fga	fibrinogen alpha chain [Source:ZFIN;Acc:ZDB-GENE-031010-21]	1.25819	4.6731	1.65029e-07	2.12276e-05
ENSDARG00000068367	nfkbie	nuclear factor of kappa light polypeptide gene enhancer in B-cells inhibitor, epsilon [Source:ZFIN;Acc:ZDB-GENE-061215-132]	1.25555	3.52527	3.08353e-06	0.000298352
ENSDARG00000052917	si:ch211-202f3.3	si:ch211-202f3.3 [Source:ZFIN;Acc:ZDB-GENE-080917-19]	1.24905	4.20981	5.44449e-07	6.16864e-05
ENSDARG00000016319	c9	complement component 9 [Source:ZFIN;Acc:ZDB-GENE-050522-442]	1.24866	5.56086	1.87755e-08	2.74879e-06
ENSDARG00000001953	pfkfb3	6-phosphofructo-2-kinase/fructose-2,6-biphosphatase 3 [Source:ZFIN;Acc:ZDB-GENE-040426-2724]	1.24845	5.51473	2.13864e-08	3.05682e-06
ENSDARG00000022712	stat3	signal transducer and activator of transcription 3 (acute-phase response factor) [Source:ZFIN;Acc:ZDB-GENE-980526-68]	1.2477	8.55285	1.16519e-11	2.79992e-09
ENSDARG00000018491	pdia4	protein disulfide isomerase family A, member 4 [Source:ZFIN;Acc:ZDB-GENE-030131-5493]	0.899873	2.78805	1.97428e-05	0.00162912
ENSDARG00000080020	il13ra1	interleukin 13 receptor, alpha 1 [Source:ZFIN;Acc:ZDB-GENE-060503-103]	1.24565	3.03992	1.01784e-05	0.000912177
ENSDARG00000019307	dusp5	dual specificity phosphatase 5 [Source:ZFIN;Acc:ZDB-GENE-010625-1]	1.23721	2.5793	3.36138e-05	0.00263453
ENSDARG00000111709	RF00004	None	-0.698876	2.72065	2.3318e-05	0.00190259
ENSDARG00000010434	clu	clusterin [Source:ZFIN;Acc:ZDB-GENE-040426-1774]	1.23669	2.98853	1.16449e-05	0.00102677
ENSDARG00000043281	stap2b	signal transducing adaptor family member 2b [Source:ZFIN;Acc:ZDB-GENE-040426-2540]	1.23025	3.37157	4.45123e-06	0.000425044
ENSDARG00000059001	pim2	Pim-2 proto-oncogene, serine/threonine kinase [Source:ZFIN;Acc:ZDB-GENE-000831-6]	1.22174	2.69995	2.4639e-05	0.00199549
ENSDARG00000074776	tmem154	transmembrane protein 154 [Source:ZFIN;Acc:ZDB-GENE-030131-2401]	1.21109	3.12325	8.19474e-06	0.000752917
ENSDARG00000101441	lima1a	LIM domain and actin binding 1a [Source:ZFIN;Acc:ZDB-GENE-001120-1]	0.851576	2.63681	2.88114e-05	0.00230776
ENSDARG00000044142	acss1	acyl-CoA synthetase short chain family member 1 [Source:ZFIN;Acc:ZDB-GENE-050320-139]	1.2036	2.74836	2.17138e-05	0.00178502
ENSDARG00000095767	dio3b	iodothyronine deiodinase 3b [Source:NCBI gene;Acc:798872]	1.20139	4.84732	1.05944e-07	1.42127e-05
ENSDARG00000115186	RF00004	None	-0.694352	2.60046	3.16712e-05	0.00250925
ENSDARG00000067723	tank	TRAF family member-associated NFKB activator [Source:ZFIN;Acc:ZDB-GENE-060929-308]	1.19981	2.35043	6.04055e-05	0.00446246
ENSDARG00000087732	RF00017	None	-0.613569	2.58063	3.33907e-05	0.00262645
ENSDARG00000094952	si:ch211-74m13.1	si:ch211-74m13.1 [Source:ZFIN;Acc:ZDB-GENE-081104-12]	1.19876	2.26776	7.45509e-05	0.00539803
ENSDARG00000006526	fn1b	fibronectin 1b [Source:ZFIN;Acc:ZDB-GENE-030131-6545]	0.772729	2.55838	3.53986e-05	0.0027645
ENSDARG00000004539	ptgs2a	prostaglandin-endoperoxide synthase 2a [Source:ZFIN;Acc:ZDB-GENE-020530-2]	0.97958	2.54821	3.6367e-05	0.00283002
ENSDARG00000092499	si:ch211-183d21.1	si:ch211-183d21.1 [Source:ZFIN;Acc:ZDB-GENE-030131-8516]	0.94646	2.54498	3.68755e-05	0.00285116
ENSDARG00000061081	arpp21	cAMP-regulated phosphoprotein, 21 [Source:ZFIN;Acc:ZDB-GENE-081104-296]	1.18046	3.86814	1.30103e-06	0.000135474
ENSDARG00000079839	arrdc1b	arrestin domain containing 1b [Source:ZFIN;Acc:ZDB-GENE-080515-2]	1.18037	4.01095	8.9184e-07	9.75093e-05
ENSDARG00000044685	nr0b2a	nuclear receptor subfamily 0, group B, member 2a [Source:ZFIN;Acc:ZDB-GENE-080403-1]	1.17892	1.81206	0.000247431	0.0154147
ENSDARG00000097553	BX908750.1	uncharacterized LOC110437990 [Source:NCBI gene;Acc:110437990]	1.1741	2.60753	3.10463e-05	0.00246869
ENSDARG00000015653	tnip1	TNFAIP3 interacting protein 1 [Source:ZFIN;Acc:ZDB-GENE-070112-1502]	0.679741	2.42144	4.97338e-05	0.0037893
ENSDARG00000055120	ctsba	cathepsin Ba [Source:ZFIN;Acc:ZDB-GENE-040426-2650]	0.748543	2.39901	5.25529e-05	0.00399019
ENSDARG00000086917	crygm2d2	crystallin, gamma M2d2 [Source:ZFIN;Acc:ZDB-GENE-060918-1]	-0.63803	2.3745	5.5797e-05	0.00422184
ENSDARG00000070669	cxcr3.3	chemokine (C-X-C motif) receptor 3, tandem duplicate 3 [Source:ZFIN;Acc:ZDB-GENE-100922-34]	1.16985	1.8173	0.000243771	0.0152301
ENSDARG00000087645	znf1064	zinc finger protein 1064 [Source:ZFIN;Acc:ZDB-GENE-110913-175]	1.15246	3.05345	9.74494e-06	0.000884201
ENSDARG00000018569	tnfrsf1a	tumor necrosis factor receptor superfamily, member 1a [Source:ZFIN;Acc:ZDB-GENE-040426-2252]	1.14356	5.08431	5.95057e-08	8.23552e-06
ENSDARG00000042829	si:dkey-30j22.1	si:dkey-30j22.1 [Source:ZFIN;Acc:ZDB-GENE-041001-184]	1.13938	9.29458	1.99585e-12	5.0748e-10
ENSDARG00000101334	ctsc	cathepsin C [Source:ZFIN;Acc:ZDB-GENE-030619-9]	0.849871	2.35318	5.9646e-05	0.00443422
ENSDARG00000025826	gna12a	guanine nucleotide binding protein (G protein) alpha 12a [Source:ZFIN;Acc:ZDB-GENE-050221-1]	0.703507	2.35318	5.98205e-05	0.00443422
ENSDARG00000055705	f5	coagulation factor V [Source:ZFIN;Acc:ZDB-GENE-030131-5531]	1.12102	2.35555	5.8689e-05	0.00441015
ENSDARG00000022000	traf3	TNF receptor-associated factor 3 [Source:ZFIN;Acc:ZDB-GENE-040801-257]	1.11928	2.21505	8.72371e-05	0.00609461
ENSDARG00000003216	anxa2a	annexin A2a [Source:ZFIN;Acc:ZDB-GENE-030131-4282]	0.880778	2.3237	6.46739e-05	0.00474572
ENSDARG00000058992	cers2b	ceramide synthase 2b [Source:ZFIN;Acc:ZDB-GENE-110408-40]	1.11584	5.8268	9.74428e-09	1.49006e-06
ENSDARG00000096508	BX322618.1	None	1.11177	3.22993	6.30227e-06	0.000588939
ENSDARG00000013926	slc16a9a	solute carrier family 16, member 9a [Source:ZFIN;Acc:ZDB-GENE-040426-1364]	1.09972	1.64396	0.000394491	0.0227009
ENSDARG00000101752	plekhg5b	pleckstrin homology domain containing, family G (with RhoGef domain) member 5b [Source:ZFIN;Acc:ZDB-GENE-090908-6]	1.0905	4.7058	1.50358e-07	1.96879e-05
ENSDARG00000026225	nsd2	nuclear receptor binding SET domain protein 2 [Source:ZFIN;Acc:ZDB-GENE-030131-2581]	-0.615869	2.25705	7.66667e-05	0.00553291
ENSDARG00000086173	relb	v-rel avian reticuloendotheliosis viral oncogene homolog B [Source:ZFIN;Acc:ZDB-GENE-030131-9531]	1.08122	3.57341	2.7356e-06	0.000267051
ENSDARG00000076192	ankrd1b	ankyrin repeat domain 1b (cardiac muscle) [Source:ZFIN;Acc:ZDB-GENE-070820-13]	-0.839203	2.25154	7.81579e-05	0.00560353
ENSDARG00000104693	il6st	interleukin 6 signal transducer [Source:ZFIN;Acc:ZDB-GENE-080104-6]	1.0774	8.19526	2.88791e-11	6.37878e-09
ENSDARG00000037421	egr1	early growth response 1 [Source:ZFIN;Acc:ZDB-GENE-980526-320]	1.07093	3.80198	1.55844e-06	0.00015777
ENSDARG00000116147	RF00012	None	-0.66256	2.22589	8.37288e-05	0.00594447
ENSDARG00000027867	paplna	papilin a, proteoglycan-like sulfated glycoprotein [Source:ZFIN;Acc:ZDB-GENE-070815-4]	0.835771	2.22232	8.46928e-05	0.00599346
ENSDARG00000102706	BX511128.3	None	1.06146	1.56264	0.000489489	0.0273751
ENSDARG00000021242	mvp	major vault protein [Source:ZFIN;Acc:ZDB-GENE-030826-33]	0.736993	2.22046	8.56076e-05	0.00601924
ENSDARG00000021004	c5	complement component 5 [Source:ZFIN;Acc:ZDB-GENE-120510-2]	1.04928	2.85499	1.66032e-05	0.00139639
ENSDARG00000095562	si:ch73-138i16.1	si:ch73-138i16.1 [Source:ZFIN;Acc:ZDB-GENE-070705-208]	1.04383	3.2381	6.15446e-06	0.000577969
ENSDARG00000036171	rnasel3	ribonuclease like 3 [Source:ZFIN;Acc:ZDB-GENE-050809-5]	0.982419	2.21361	8.78064e-05	0.00611485
ENSDARG00000029290	stx11b.1	syntaxin 11b, tandem duplicate 1 [Source:ZFIN;Acc:ZDB-GENE-040426-1893]	1.04112	1.72041	0.00032124	0.0190367
ENSDARG00000088202	sh3d19	SH3 domain containing 19 [Source:ZFIN;Acc:ZDB-GENE-050522-481]	1.03941	4.16762	6.03106e-07	6.798e-05
ENSDARG00000087359	c3a.2	complement component c3a, duplicate 2 [Source:ZFIN;Acc:ZDB-GENE-990415-36]	1.03083	1.73496	0.00030897	0.0184094
ENSDARG00000025522	sgk1	serum/glucocorticoid regulated kinase 1 [Source:ZFIN;Acc:ZDB-GENE-030131-2860]	0.848149	2.1145	0.000111723	0.00768251
ENSDARG00000023082	krt1-19d	keratin, type 1, gene 19d [Source:ZFIN;Acc:ZDB-GENE-060316-1]	-0.996892	2.10537	0.000114571	0.00784563
ENSDARG00000090369	zgc:86896	zgc:86896 [Source:ZFIN;Acc:ZDB-GENE-040625-80]	-0.761533	2.10537	0.000114812	0.00784563
ENSDARG00000053010	lpcat2	lysophosphatidylcholine acyltransferase 2 [Source:ZFIN;Acc:ZDB-GENE-050522-229]	0.920381	2.07311	0.000124052	0.00845059
ENSDARG00000074094	tgm2b	transglutaminase 2b [Source:ZFIN;Acc:ZDB-GENE-030131-2576]	1.02932	2.22905	8.25819e-05	0.00590136
ENSDARG00000005578	ugp2a	UDP-glucose pyrophosphorylase 2a [Source:ZFIN;Acc:ZDB-GENE-090311-46]	-0.95809	2.05533	0.000130043	0.00880387
ENSDARG00000033029	pkd1b	polycystic kidney disease 1b [Source:ZFIN;Acc:ZDB-GENE-100707-2]	1.02682	2.16451	9.89446e-05	0.00684691
ENSDARG00000080745	RF00007	RNA, U12 small nuclear [Source:HGNC Symbol;Acc:HGNC:19380]	-0.587476	2.0382	0.00013611	0.00915791
ENSDARG00000029069	tnni2a.4	troponin I type 2a (skeletal, fast), tandem duplicate 4 [Source:ZFIN;Acc:ZDB-GENE-040625-119]	-0.524801	2.01927	0.000142614	0.00956604
ENSDARG00000086881	ier2b	immediate early response 2b [Source:ZFIN;Acc:ZDB-GENE-030131-8244]	1.02548	1.59809	0.000446654	0.0252298
ENSDARG00000002663	optn	optineurin [Source:ZFIN;Acc:ZDB-GENE-030131-8103]	1.02237	1.79	0.000264037	0.0162183
ENSDARG00000099476	zgc:174863	zgc:174863 [Source:ZFIN;Acc:ZDB-GENE-080204-87]	1.02064	2.35318	5.94854e-05	0.00443422
ENSDARG00000035178	gna14	guanine nucleotide binding protein (G protein), alpha 14 [Source:ZFIN;Acc:ZDB-GENE-040808-7]	1.01596	1.43503	0.000691949	0.0367253
ENSDARG00000101482	hk2	hexokinase 2 [Source:ZFIN;Acc:ZDB-GENE-040426-2017]	0.928803	1.99287	0.000153876	0.0101656
ENSDARG00000043531	jun	Jun proto-oncogene, AP-1 transcription factor subunit [Source:ZFIN;Acc:ZDB-GENE-030131-7859]	1.01492	4.67116	1.66743e-07	2.13227e-05
ENSDARG00000105408	BX248082.1	None	1.00933	1.87761	0.000208526	0.0132553
ENSDARG00000036830	krt91	keratin 91 [Source:ZFIN;Acc:ZDB-GENE-040801-181]	-0.554371	1.956	0.000169028	0.0110663
ENSDARG00000096717	AL732488.1	uncharacterized LOC110438942 [Source:NCBI gene;Acc:110438942]	1.00687	1.383	0.000802922	0.0414
ENSDARG00000014907	htra1b	HtrA serine peptidase 1b [Source:ZFIN;Acc:ZDB-GENE-080219-7]	1.00638	3.21484	6.6088e-06	0.000609766
ENSDARG00000090552	si:dkey-7j14.6	si:dkey-7j14.6 [Source:ZFIN;Acc:ZDB-GENE-030131-8466]	1.00473	4.40784	3.30782e-07	3.90985e-05
ENSDARG00000056619	arhgap42a	Rho GTPase activating protein 42a [Source:ZFIN;Acc:ZDB-GENE-030131-8077]	0.739388	1.92546	0.000183511	0.0118723
ENSDARG00000022615	si:ch211-241e1.3	si:ch211-241e1.3 [Source:ZFIN;Acc:ZDB-GENE-030131-230]	1.00341	1.33771	0.000910813	0.0459505
ENSDARG00000115956	CABZ01044281.1	None	-1.01305	4.46531	2.81952e-07	3.42525e-05
ENSDARG00000051888	ist1	increased sodium tolerance 1 homolog (yeast) [Source:ZFIN;Acc:ZDB-GENE-030131-179]	0.677655	1.91493	0.000189685	0.0121638
ENSDARG00000081218	RF00002	None	-1.0348	7.06693	4.70398e-10	8.57183e-08
ENSDARG00000102599	si:ch1073-392o20.2	si:ch1073-392o20.2 [Source:ZFIN;Acc:ZDB-GENE-091204-431]	0.687187	1.89431	0.000200075	0.0127552
ENSDARG00000035544	etnppl	ethanolamine-phosphate phospho-lyase [Source:ZFIN;Acc:ZDB-GENE-040426-1133]	-1.03789	1.6362	0.000402658	0.02311
ENSDARG00000100003	glulb	glutamate-ammonia ligase (glutamine synthase) b [Source:ZFIN;Acc:ZDB-GENE-030131-8417]	0.653537	1.87126	0.000212214	0.0134507
ENSDARG00000088785	RF00017	None	-0.718043	1.83885	0.000229318	0.0144928
ENSDARG00000011573	abcb11a	ATP-binding cassette, sub-family B (MDR/TAP), member 11a [Source:ZFIN;Acc:ZDB-GENE-050517-13]	-1.04278	1.71308	0.000328479	0.0193608
ENSDARG00000096616	si:ch211-255p10.3	si:ch211-255p10.3 [Source:ZFIN;Acc:ZDB-GENE-121214-339]	-0.607278	1.83337	0.000233569	0.0146766
ENSDARG00000111902	RF00002	None	-1.04494	8.27419	2.35934e-11	5.31873e-09
ENSDARG00000110135	RF00002	None	-1.04794	8.44422	1.52922e-11	3.59564e-09
ENSDARG00000055876	msmo1	methylsterol monooxygenase 1 [Source:ZFIN;Acc:ZDB-GENE-040426-2670]	-1.05143	1.3987	0.000768759	0.0399298
ENSDARG00000019815	fn1a	fibronectin 1a [Source:ZFIN;Acc:ZDB-GENE-000426-1]	0.610505	1.80173	0.000254114	0.0157861
ENSDARG00000017624	krt4	keratin 4 [Source:ZFIN;Acc:ZDB-GENE-000607-83]	-1.05662	7.14876	3.79871e-10	7.09969e-08
ENSDARG00000102750	cdh1	cadherin 1, type 1, E-cadherin (epithelial) [Source:ZFIN;Acc:ZDB-GENE-010606-1]	0.590487	1.79	0.000262692	0.0162183
ENSDARG00000098162	zgc:77748	zgc:77748 [Source:ZFIN;Acc:ZDB-GENE-040426-1864]	-1.06641	1.44186	0.000677858	0.036153
ENSDARG00000016725	gadd45gb.1	growth arrest and DNA-damage-inducible, gamma b, tandem duplicate 1 [Source:ZFIN;Acc:ZDB-GENE-040426-2321]	-1.06679	2.9547	1.27403e-05	0.00110993
ENSDARG00000085485	RF00568	None	-1.08046	1.77308	0.000276838	0.0168624
ENSDARG00000031952	mb	myoglobin [Source:ZFIN;Acc:ZDB-GENE-040426-1430]	-1.08443	4.4774	2.72687e-07	3.3312e-05
ENSDARG00000052734	hmgcra	3-hydroxy-3-methylglutaryl-CoA reductase a [Source:ZFIN;Acc:ZDB-GENE-040401-2]	-1.09619	1.83337	0.000233162	0.0146766
ENSDARG00000070844	gamt	guanidinoacetate N-methyltransferase [Source:ZFIN;Acc:ZDB-GENE-051030-97]	-0.701581	1.76491	0.000282883	0.0171828
ENSDARG00000028098	fut9d	fucosyltransferase 9d [Source:ZFIN;Acc:ZDB-GENE-050309-15]	-1.10818	6.49351	1.92298e-09	3.2099e-07
ENSDARG00000115847	RF00002	None	-1.10921	12.0741	2.31351e-15	8.43159e-13
ENSDARG00000109928	RF00012	None	-0.692667	1.7492	0.000295746	0.0178156
ENSDARG00000098631	CABZ01044277.1	None	-0.804983	1.74878	0.000296844	0.0178327
ENSDARG00000103720	zgc:162730	zgc:162730 [Source:ZFIN;Acc:ZDB-GENE-030131-6366]	0.581567	1.74055	0.000303354	0.0181738
ENSDARG00000015164	mknk2b	MAP kinase interacting serine/threonine kinase 2b [Source:ZFIN;Acc:ZDB-GENE-030829-2]	0.808383	1.7355	0.000307749	0.0183867
ENSDARG00000045979	zgc:153704	zgc:153704 [Source:ZFIN;Acc:ZDB-GENE-060929-1114]	-1.11005	1.89773	0.000197929	0.0126553
ENSDARG00000094041	krt17	keratin 17 [Source:ZFIN;Acc:ZDB-GENE-060503-86]	-1.1356	9.66176	7.87185e-13	2.17891e-10
ENSDARG00000113581	RF00003	None	-1.14455	1.45872	0.000642503	0.0347763
ENSDARG00000005058	ncapd2	non-SMC condensin I complex, subunit D2 [Source:ZFIN;Acc:ZDB-GENE-050506-59]	-0.52756	1.71618	0.000325261	0.0192229
ENSDARG00000036239	gatm	glycine amidinotransferase (L-arginine:glycine amidinotransferase) [Source:ZFIN;Acc:ZDB-GENE-021015-1]	-1.14871	5.88916	8.38181e-09	1.29074e-06
ENSDARG00000045143	hbbe2	hemoglobin beta embryonic-2 [Source:ZFIN;Acc:ZDB-GENE-040702-1]	-0.711331	1.70188	0.000337963	0.0198662
ENSDARG00000114355	RF00002	None	-1.16057	13.3334	1.16718e-16	4.64051e-14
ENSDARG00000099385	CT030188.1	si: ch211-223l2.4 [Source:NCBI gene;Acc:100002400]	0.812612	1.692	0.000347604	0.0203237
ENSDARG00000061120	slc43a2b	solute carrier family 43 (amino acid system L transporter), member 2b [Source:ZFIN;Acc:ZDB-GENE-041212-6]	0.868753	1.68959	0.000350468	0.0204365
ENSDARG00000074414	sema4ba	sema domain, immunoglobulin domain (Ig), transmembrane domain (TM) and short cytoplasmic domain, (semaphorin) 4Ba [Source:ZFIN;Acc:ZDB-GENE-070705-31]	0.654965	1.66194	0.000374503	0.0217799
ENSDARG00000030933	ksr1b	kinase suppressor of ras 1b [Source:ZFIN;Acc:ZDB-GENE-040724-45]	0.79266	1.65605	0.000381335	0.0220775
ENSDARG00000103025	hmgcs1	3-hydroxy-3-methylglutaryl-CoA synthase 1 (soluble) [Source:ZFIN;Acc:ZDB-GENE-040426-1042]	-1.16377	5.02261	6.9892e-08	9.49272e-06
ENSDARG00000073750	crygm2d18	crystallin, gamma M2d18 [Source:ZFIN;Acc:ZDB-GENE-040625-154]	-0.578146	1.6498	0.000388193	0.0223974
ENSDARG00000044691	ppp1r3b	protein phosphatase 1, regulatory subunit 3B [Source:ZFIN;Acc:ZDB-GENE-030131-5496]	-1.17478	1.453	0.000654237	0.035237
ENSDARG00000005085	ggctb	gamma-glutamylcyclotransferase b [Source:ZFIN;Acc:ZDB-GENE-040426-1939]	-1.17528	1.61582	0.000426147	0.0242206
ENSDARG00000116781	hist1h4l	histone 1, H4, like [Source:ZFIN;Acc:ZDB-GENE-070927-10]	-0.612537	1.62042	0.000418651	0.023965
ENSDARG00000101036	traf2b	Tnf receptor-associated factor 2b [Source:ZFIN;Acc:ZDB-GENE-030131-5345]	0.736078	1.61582	0.000425829	0.0242206
ENSDARG00000038205	her2	hairy-related 2 [Source:ZFIN;Acc:ZDB-GENE-980526-274]	-1.21125	3.95225	1.04643e-06	0.000111621
ENSDARG00000055514	icn2	ictacalcin 2 [Source:ZFIN;Acc:ZDB-GENE-070822-9]	-1.27497	12.3251	1.25478e-15	4.73073e-13
ENSDARG00000069377	si:dkey-242g16.2	si:dkey-242g16.2 [Source:ZFIN;Acc:ZDB-GENE-030131-8324]	-1.28676	1.383	0.000804636	0.0414
ENSDARG00000082850	RF00096	None	-1.31528	3.96522	1.00079e-06	0.000108338
ENSDARG00000079202	parp2	poly (ADP-ribose) polymerase 2 [Source:ZFIN;Acc:ZDB-GENE-031113-6]	-1.32064	5.81959	9.97652e-09	1.51498e-06
ENSDARG00000104359	anxa1c	annexin A1c [Source:ZFIN;Acc:ZDB-GENE-030131-5274]	-1.32396	9.94264	4.01847e-13	1.14119e-10
ENSDARG00000112804	RF00012	None	-0.697343	1.5659	0.000484594	0.0271708
ENSDARG00000092947	cyt1	type I cytokeratin, enveloping layer [Source:ZFIN;Acc:ZDB-GENE-991008-6]	-1.32579	16.5205	4.68983e-20	3.01625e-17
ENSDARG00000098387	tmem176l.3a	transmembrane protein 176l.3a [Source:ZFIN;Acc:ZDB-GENE-080829-13]	0.728425	1.56199	0.000491481	0.0274164
ENSDARG00000095268	si:dkey-261h17.1	si:dkey-261h17.1 [Source:ZFIN;Acc:ZDB-GENE-030829-14]	-0.722487	1.55539	0.000500282	0.0278363
ENSDARG00000042641	cyp51	cytochrome P450, family 51 [Source:ZFIN;Acc:ZDB-GENE-040625-2]	-1.33267	3.63466	2.36229e-06	0.000231922
ENSDARG00000058371	krt5	keratin 5 [Source:ZFIN;Acc:ZDB-GENE-991110-23]	-1.35439	10.1741	2.29721e-13	6.69773e-11
ENSDARG00000103846	hspa5	heat shock protein 5 [Source:ZFIN;Acc:ZDB-GENE-031001-11]	0.6349	1.50657	0.000565106	0.0311478
ENSDARG00000042069	pebp1	phosphatidylethanolamine binding protein 1 [Source:ZFIN;Acc:ZDB-GENE-040426-2621]	-0.770493	1.50657	0.000565495	0.0311478
ENSDARG00000087765	crygm2d10	crystallin, gamma M2d10 [Source:ZFIN;Acc:ZDB-GENE-071004-96]	-0.526538	1.49248	0.00058562	0.0321753
ENSDARG00000044642	sc5d	sterol-C5-desaturase [Source:ZFIN;Acc:ZDB-GENE-040912-56]	-1.39414	2.01108	0.000146218	0.00974804
ENSDARG00000045580	lum	lumican [Source:ZFIN;Acc:ZDB-GENE-040625-24]	-0.732065	1.46901	0.000621235	0.0339614
ENSDARG00000104108	slco1d1	solute carrier organic anion transporter family, member 1D1 [Source:ZFIN;Acc:ZDB-GENE-030131-5044]	-0.791587	1.45872	0.000638767	0.0347763
ENSDARG00000069295	bcl6ab	BCL6A, transcription repressor b [Source:ZFIN;Acc:ZDB-GENE-030131-7523]	0.975168	1.45872	0.000640469	0.0347763
ENSDARG00000082734	RF00004	None	-1.40296	4.76631	1.29238e-07	1.71275e-05
ENSDARG00000081431	RF00004	None	-1.47215	6.10131	5.07022e-09	7.91932e-07
ENSDARG00000099448	sh3d21	SH3 domain containing 21 [Source:ZFIN;Acc:ZDB-GENE-051120-57]	0.680895	1.45399	0.000651144	0.0351569
ENSDARG00000056938	kera	keratocan [Source:ZFIN;Acc:ZDB-GENE-041210-165]	-1.48905	4.37174	3.63339e-07	4.24874e-05
ENSDARG00000020298	btg2	B-cell translocation gene 2 [Source:ZFIN;Acc:ZDB-GENE-000210-15]	0.657743	1.44992	0.000660521	0.035488
ENSDARG00000096712	si:dkey-193p11.2	si:dkey-193p11.2 [Source:ZFIN;Acc:ZDB-GENE-030131-8407]	-1.52152	3.9002	1.19695e-06	0.000125835
ENSDARG00000090268	krtt1c19e	keratin type 1 c19e [Source:ZFIN;Acc:ZDB-GENE-050506-95]	-1.55624	15.7835	3.01108e-19	1.64608e-16
ENSDARG00000061274	lss	lanosterol synthase (2,3-oxidosqualene-lanosterol cyclase) [Source:ZFIN;Acc:ZDB-GENE-050119-7]	-1.60341	1.78997	0.000264794	0.0162192
ENSDARG00000036832	cyt1l	type I cytokeratin, enveloping layer, like [Source:ZFIN;Acc:ZDB-GENE-061026-4]	-1.67471	15.0891	1.63887e-18	8.1448e-16
ENSDARG00000056873	and3	actinodin3 [Source:ZFIN;Acc:ZDB-GENE-040724-185]	-1.71692	9.23719	2.30429e-12	5.79171e-10
ENSDARG00000109861	crygm2d17	crystallin, gamma M2d17 [Source:ZFIN;Acc:ZDB-GENE-070720-9]	-0.519743	1.43355	0.000696006	0.0368513
ENSDARG00000087120	slc5a8	solute carrier family 5 (sodium/monocarboxylate cotransporter), member 8 [Source:ZFIN;Acc:ZDB-GENE-141211-63]	-1.75392	3.54088	2.96151e-06	0.000287819
ENSDARG00000076830	si:dkey-65b12.6	si:dkey-65b12.6 [Source:ZFIN;Acc:ZDB-GENE-060526-329]	-0.583304	1.41364	0.000734054	0.0385801
ENSDARG00000104576	si:ch211-152c8.5	si:ch211-152c8.5 [Source:ZFIN;Acc:ZDB-GENE-030131-5764]	-1.77852	1.44186	0.000677221	0.036153
ENSDARG00000055192	zgc:136930	zgc:136930 [Source:ZFIN;Acc:ZDB-GENE-060312-16]	-1.87714	15.5315	5.51452e-19	2.94112e-16
ENSDARG00000035859	angptl4	angiopoietin-like 4 [Source:ZFIN;Acc:ZDB-GENE-041111-222]	0.593596	1.41197	0.00074031	0.0387281
ENSDARG00000036875	rps12	ribosomal protein S12 [Source:ZFIN;Acc:ZDB-GENE-030131-8951]	-0.512166	1.40255	0.000758353	0.0395773
ENSDARG00000056248	si:dkey-183i3.5	si:dkey-183i3.5 [Source:ZFIN;Acc:ZDB-GENE-030131-8568]	-2.15066	16.6732	3.20308e-20	2.12248e-17
ENSDARG00000101164	nansb	N-acetylneuraminic acid synthase b [Source:ZFIN;Acc:ZDB-GENE-041114-125]	-2.32403	2.25634	7.70445e-05	0.00554188
ENSDARG00000100095	anxa1b	annexin A1b [Source:ZFIN;Acc:ZDB-GENE-030131-6554]	0.855726	1.383	0.000800828	0.0414
ENSDARG00000103498	epd	ependymin [Source:ZFIN;Acc:ZDB-GENE-980526-111]	-2.36489	10.6405	7.63977e-14	2.28848e-11
ENSDARG00000074850	il12rb2l	interleukin 12 receptor, beta 2a, like [Source:ZFIN;Acc:ZDB-GENE-080107-6]	0.949778	1.383	0.000803045	0.0414
ENSDARG00000019532	fads2	fatty acid desaturase 2 [Source:ZFIN;Acc:ZDB-GENE-011212-1]	-2.56822	3.52494	3.09956e-06	0.000298582
ENSDARG00000062579	kremen1	kringle containing transmembrane protein 1 [Source:ZFIN;Acc:ZDB-GENE-070705-262]	0.575369	1.3757	0.000820193	0.0421013
ENSDARG00000011407	col2a1b	collagen, type II, alpha 1b [Source:ZFIN;Acc:ZDB-GENE-050302-9]	-0.526206	1.37532	0.000822852	0.0421389
ENSDARG00000109939	RF00012	None	-0.855926	1.3709	0.000833863	0.0425695
ENSDARG00000089878	nedd9	neural precursor cell expressed, developmentally down-regulated 9 [Source:ZFIN;Acc:ZDB-GENE-061013-318]	0.621225	1.3709	0.000835154	0.0425695
ENSDARG00000101099	RF00017	None	-0.759932	1.36015	0.000858077	0.0436362
ENSDARG00000098012	itgae.1	integrin, alpha E, tandem duplicate 1 [Source:ZFIN;Acc:ZDB-GENE-131121-125]	-2.62034	1.98486	0.000157213	0.0103548
ENSDARG00000040528	lgals3bpb	lectin, galactoside-binding, soluble, 3 binding protein b [Source:ZFIN;Acc:ZDB-GENE-040426-2262]	-2.63574	2.35318	5.93064e-05	0.00443422
ENSDARG00000043436	si:dkey-5n18.1	si:dkey-5n18.1 [Source:ZFIN;Acc:ZDB-GENE-041014-144]	-2.9311	4.72754	1.42161e-07	1.87267e-05
ENSDARG00000093608	ccl34b.1	chemokine (C-C motif) ligand 34b, duplicate 1 [Source:ZFIN;Acc:ZDB-GENE-091204-276]	-3.73515	2.62107	2.9984e-05	0.00239292
ENSDARG00000095351	CU914776.1	None	0.754668	1.33655	0.000917175	0.0460732
ENSDARG00000068006	gck	glucokinase (hexokinase 4) [Source:ZFIN;Acc:ZDB-GENE-060825-204]	-4.24907	7.63733	1.15952e-10	2.30502e-08
ENSDARG00000055290	mpeg1.1	macrophage expressed 1, tandem duplicate 1 [Source:ZFIN;Acc:ZDB-GENE-030131-7347]	-4.36157	4.33391	4.00645e-07	4.63539e-05
ENSDARG00000045486	pawr	PRKC, apoptosis, WT1, regulator [Source:ZFIN;Acc:ZDB-GENE-041010-108]	0.582113	1.3235	0.000951002	0.0474785
ENSDARG00000102456	cfhl4	complement factor H like 4 [Source:ZFIN;Acc:ZDB-GENE-030131-251]	0.933794	1.31845	0.000964328	0.0480341
ENSDARG00000096849	si:dkey-16p21.8	si:dkey-16p21.8 [Source:ZFIN;Acc:ZDB-GENE-131121-428]	-0.51152	1.3145	0.000975356	0.048473
ENSDARG00000116384	RF00017	None	-0.573064	1.31442	0.000977751	0.0484818
ENSDARG00000076484	stab1	stabilin 1 [Source:NCBI gene;Acc:570626]	0.675957	1.28963	0.00103754	0.0513298
ENSDARG00000104172	diabloa	diablo, IAP-binding mitochondrial protein a [Source:ZFIN;Acc:ZDB-GENE-040426-1303]	0.922928	1.28545	0.00104994	0.0518264
ENSDARG00000103849	mdh1ab	malate dehydrogenase 1Ab, NAD (soluble) [Source:ZFIN;Acc:ZDB-GENE-030131-7655]	-0.558523	1.2762	0.00107496	0.0529419
ENSDARG00000117512	LO018605.3	None	2.83191	1.27296	0.00108546	0.053339
ENSDARG00000011809	mical1	microtubule associated monooxygenase, calponin and LIM domain containing 1 [Source:ZFIN;Acc:ZDB-GENE-081022-3]	0.7995	1.26542	0.00110694	0.0542722
ENSDARG00000077138	zgc:195173	zgc:195173 [Source:ZFIN;Acc:ZDB-GENE-081022-190]	1.01031	1.26261	0.00111664	0.0546254
ENSDARG00000101135	si:dkey-85k7.7	si:dkey-85k7.7 [Source:ZFIN;Acc:ZDB-GENE-040128-7]	0.650451	1.25866	0.00112936	0.0551243
ENSDARG00000004218	rnd1b	Rho family GTPase 1b [Source:ZFIN;Acc:ZDB-GENE-060315-7]	0.782842	1.25704	0.00113611	0.0553304
ENSDARG00000093584	zgc:193505	zgc:193505 [Source:ZFIN;Acc:ZDB-GENE-030131-7103]	-0.789671	1.25415	0.00114622	0.0556989
ENSDARG00000116649	ube2e1	ubiquitin-conjugating enzyme E2E 1 [Source:ZFIN;Acc:ZDB-GENE-071004-16]	-0.486903	1.25338	0.00115082	0.0557983
ENSDARG00000038489	b3gnt7	UDP-GlcNAc:betaGal beta-1,3-N-acetylglucosaminyltransferase 7 [Source:ZFIN;Acc:ZDB-GENE-021210-4]	0.948692	1.23491	0.00120349	0.058223
ENSDARG00000113218	FP236810.2	UDP-glucuronosyltransferase 2B20-like [Source:NCBI gene;Acc:571561]	-1.57419	1.2239	0.00123712	0.0597179
ENSDARG00000103181	si:dkey-34d22.1	si:dkey-34d22.1 [Source:ZFIN;Acc:ZDB-GENE-131121-338]	0.866686	1.22106	0.00124797	0.0601085
ENSDARG00000061948	amotl2b	angiomotin like 2b [Source:ZFIN;Acc:ZDB-GENE-061103-307]	0.722189	1.21992	0.00125541	0.060267
ENSDARG00000095673	si:dkey-79f11.8	si:dkey-79f11.8 [Source:ZFIN;Acc:ZDB-GENE-030131-4806]	4.50588	1.21992	0.00125677	0.060267
ENSDARG00000021896	asap3	ArfGAP with SH3 domain, ankyrin repeat and PH domain 3 [Source:ZFIN;Acc:ZDB-GENE-050913-39]	0.645993	1.21827	0.00126433	0.0604968
ENSDARG00000018404	krt18a.1	keratin 18a, tandem duplicate 1 [Source:ZFIN;Acc:ZDB-GENE-030411-6]	0.625483	1.21321	0.00128195	0.0612059
ENSDARG00000038894	tmx3a	thioredoxin related transmembrane protein 3a [Source:ZFIN;Acc:ZDB-GENE-050522-396]	-0.994072	1.20375	0.00131303	0.0625535
ENSDARG00000058695	ddr2b	discoidin domain receptor tyrosine kinase 2b [Source:ZFIN;Acc:ZDB-GENE-060503-361]	0.896382	1.20015	0.00132684	0.0630739
ENSDARG00000093214	si:ch211-284e13.9	si:ch211-284e13.9 [Source:ZFIN;Acc:ZDB-GENE-060526-164]	3.96558	1.19445	0.00134728	0.0639067
ENSDARG00000056029	cyp26c1	cytochrome P450, family 26, subfamily C, polypeptide 1 [Source:ZFIN;Acc:ZDB-GENE-050714-2]	1.07901	1.19175	0.00135864	0.0643063
ENSDARG00000115054	hist1h4l	histone 1, H4, like [Source:ZFIN;Acc:ZDB-GENE-070927-10]	-0.523938	1.18255	0.00139415	0.0656826
ENSDARG00000094426	her4.2	hairy-related 4, tandem duplicate 2 [Source:ZFIN;Acc:ZDB-GENE-060815-1]	-0.67941	1.18255	0.00139621	0.0656826
ENSDARG00000099315	nsdhl	NAD(P) dependent steroid dehydrogenase-like [Source:ZFIN;Acc:ZDB-GENE-050417-163]	-1.10279	1.18255	0.00139674	0.0656826
ENSDARG00000058606	sik1	salt-inducible kinase 1 [Source:ZFIN;Acc:ZDB-GENE-030131-9446]	0.636692	1.16901	0.00144408	0.0677632
ENSDARG00000061351	tfpi2	tissue factor pathway inhibitor 2 [Source:ZFIN;Acc:ZDB-GENE-060503-38]	1.4294	1.16346	0.00146577	0.068634
ENSDARG00000101757	si:dkey-27n6.4	si:dkey-27n6.4 [Source:ZFIN;Acc:ZDB-GENE-041014-42]	1.38542	1.15804	0.00148735	0.0694957
ENSDARG00000053864	elmsan1b	ELM2 and Myb/SANT-like domain containing 1b [Source:ZFIN;Acc:ZDB-GENE-131121-13]	0.537827	1.15784	0.00149124	0.0695288
ENSDARG00000005476	nav3	neuron navigator 3 [Source:ZFIN;Acc:ZDB-GENE-021205-1]	0.529736	1.15202	0.00151458	0.0704664
ENSDARG00000099411	zgc:158343	zgc:158343 [Source:ZFIN;Acc:ZDB-GENE-061201-9]	0.782955	1.1482	0.00153121	0.0710892
ENSDARG00000009702	ascl1b	achaete-scute family bHLH transcription factor 1b [Source:ZFIN;Acc:ZDB-GENE-980526-174]	1.33047	1.14464	0.00154708	0.0716737
ENSDARG00000029688	hsp70.1	heat shock cognate 70-kd protein, tandem duplicate 1 [Source:ZFIN;Acc:ZDB-GENE-990415-91]	1.57162	1.14375	0.00155355	0.0718212
ENSDARG00000020759	elf1	E74-like ETS transcription factor 1 [Source:ZFIN;Acc:ZDB-GENE-980526-335]	0.551394	1.1431	0.00155916	0.0719284
ENSDARG00000014915	ndufab1b	NADH:ubiquinone oxidoreductase subunit AB1b [Source:ZFIN;Acc:ZDB-GENE-030131-4437]	-0.567539	1.1423	0.00156532	0.0720609
ENSDARG00000093546	si:ch73-56d11.5	si:ch73-56d11.5 [Source:NCBI gene;Acc:100537622]	1.8658	1.1395	0.00157878	0.0725277
ENSDARG00000096905	si:ch73-23l24.1	si:ch73-23l24.1 [Source:ZFIN;Acc:ZDB-GENE-131127-400]	-0.744515	1.13928	0.00158288	0.0725638
ENSDARG00000087015	RF00017	None	-0.872637	1.13701	0.00159601	0.0729439
ENSDARG00000097208	alkbh3	alkB homolog 3, alpha-ketoglutarate-dependent dioxygenase [Source:ZFIN;Acc:ZDB-GENE-040801-254]	0.934107	1.13701	0.00159785	0.0729439
ENSDARG00000077407	si:dkey-184p18.2	si:dkey-184p18.2 [Source:ZFIN;Acc:ZDB-GENE-060503-55]	0.789208	1.13531	0.00160818	0.0732299
ENSDARG00000074698	sdsl	serine dehydratase-like [Source:ZFIN;Acc:ZDB-GENE-131121-410]	-1.64281	1.13531	0.00161571	0.0732299
ENSDARG00000085497	RF00009	ribonuclease P RNA component H1, 2 pseudogene [Source:HGNC Symbol;Acc:HGNC:47029]	-0.520875	1.13531	0.00161768	0.0732299
ENSDARG00000105508	si:dkey-23a13.21	si:dkey-23a13.21 [Source:ZFIN;Acc:ZDB-GENE-160113-53]	-0.565146	1.13531	0.00161952	0.0732299
ENSDARG00000099465	rnf213a	ring finger protein 213a [Source:ZFIN;Acc:ZDB-GENE-050302-100]	0.609813	1.13531	0.00162264	0.0732299
ENSDARG00000074126	ttc39a	tetratricopeptide repeat domain 39A [Source:ZFIN;Acc:ZDB-GENE-091116-42]	0.816828	1.13531	0.00162421	0.0732299
ENSDARG00000100442	cfh	complement factor H [Source:ZFIN;Acc:ZDB-GENE-050208-661]	0.738332	1.13244	0.00163932	0.0737157
ENSDARG00000087093	si:ch211-157c3.4	si:ch211-157c3.4 [Source:ZFIN;Acc:ZDB-GENE-030131-8454]	-0.646834	1.13244	0.00164172	0.0737157
ENSDARG00000093198	c3a.4	complement component c3a, duplicate 4 [Source:ZFIN;Acc:ZDB-GENE-140822-3]	1.65742	1.13186	0.00164731	0.0738149
ENSDARG00000039900	si:ch73-168d20.1	si:ch73-168d20.1 [Source:ZFIN;Acc:ZDB-GENE-121214-44]	2.25302	1.12721	0.00166842	0.0746082
ENSDARG00000062132	cyp4v8	cytochrome P450, family 4, subfamily V, polypeptide 8 [Source:ZFIN;Acc:ZDB-GENE-061103-601]	-1.10129	1.1267	0.00167382	0.0746968
ENSDARG00000043798	ms4a17a.1	membrane-spanning 4-domains, subfamily A, member 17A.1 [Source:ZFIN;Acc:ZDB-GENE-050417-307]	1.72886	1.11177	0.00173587	0.0773083
ENSDARG00000055966	cflara	CASP8 and FADD-like apoptosis regulator a [Source:ZFIN;Acc:ZDB-GENE-030826-3]	0.922944	1.11162	0.00174495	0.0773349
ENSDARG00000012422	col11a2	collagen, type XI, alpha 2 [Source:ZFIN;Acc:ZDB-GENE-000208-23]	-0.550093	1.11162	0.00174581	0.0773349
ENSDARG00000075766	sccpdha	saccharopine dehydrogenase a [Source:ZFIN;Acc:ZDB-GENE-040718-51]	-1.37265	1.11162	0.00174731	0.0773349
ENSDARG00000056047	noxa1	NADPH oxidase activator 1 [Source:ZFIN;Acc:ZDB-GENE-050913-32]	2.17127	1.11162	0.00175062	0.0773349
ENSDARG00000103067	adgrd2	adhesion G protein-coupled receptor D2 [Source:ZFIN;Acc:ZDB-GENE-081104-190]	1.01646	1.09864	0.0018074	0.0796822
ENSDARG00000057334	cmasa	cytidine monophosphate N-acetylneuraminic acid synthetase a [Source:ZFIN;Acc:ZDB-GENE-050420-277]	-0.606872	1.09669	0.00182187	0.08004
ENSDARG00000012789	plek2	pleckstrin 2 [Source:ZFIN;Acc:ZDB-GENE-080219-2]	1.70055	1.09669	0.00182284	0.08004
ENSDARG00000052470	igfbp2a	insulin-like growth factor binding protein 2a [Source:ZFIN;Acc:ZDB-GENE-000125-12]	-0.739184	1.09235	0.00184484	0.0808441
ENSDARG00000036028	arrdc3b	arrestin domain containing 3b [Source:ZFIN;Acc:ZDB-GENE-040912-182]	0.575014	1.08626	0.00187467	0.0819869
ENSDARG00000015575	cyp3c1	cytochrome P450, family 3, subfamily c, polypeptide 1 [Source:ZFIN;Acc:ZDB-GENE-030131-3060]	0.799653	1.0855	0.00188171	0.0821305
ENSDARG00000093303	ifitm1	interferon induced transmembrane protein 1 [Source:ZFIN;Acc:ZDB-GENE-060526-259]	2.09415	1.0736	0.00193783	0.0844116
ENSDARG00000105142	tcirg1b	T cell immune regulator 1, ATPase H+ transporting V0 subunit a3b [Source:ZFIN;Acc:ZDB-GENE-040426-2022]	0.706952	1.06395	0.00198533	0.0863087
ENSDARG00000034718	tfpia	tissue factor pathway inhibitor a [Source:ZFIN;Acc:ZDB-GENE-030711-1]	0.721279	1.06123	0.00200174	0.0868493
ENSDARG00000109401	RF00017	None	-0.572627	1.05694	0.002027	0.0877128
ENSDARG00000091116	pkhd1l1	polycystic kidney and hepatic disease 1 (autosomal recessive)-like 1 [Source:ZFIN;Acc:ZDB-GENE-060503-475]	0.584324	1.05694	0.00203559	0.0877128
ENSDARG00000079497	tcima	transcriptional and immune response regulator a [Source:ZFIN;Acc:ZDB-GENE-050320-36]	0.945847	1.05694	0.00203634	0.0877128
ENSDARG00000075803	slc41a2a	solute carrier family 41 (magnesium transporter), member 2a [Source:ZFIN;Acc:ZDB-GENE-130530-781]	1.19585	1.05694	0.00203769	0.0877128
ENSDARG00000057460	crygm2d13	crystallin, gamma M2d13 [Source:ZFIN;Acc:ZDB-GENE-040718-105]	-0.495168	1.05083	0.0020706	0.0889543
ENSDARG00000045414	elovl2	ELOVL fatty acid elongase 2 [Source:ZFIN;Acc:ZDB-GENE-060421-5612]	-1.16793	1.03924	0.0021308	0.091361
ENSDARG00000016457	irf9	interferon regulatory factor 9 [Source:ZFIN;Acc:ZDB-GENE-040912-165]	0.984298	1.03607	0.00215059	0.0920295
ENSDARG00000116164	crygm2d8	crystallin, gamma M2d8 [Source:ZFIN;Acc:ZDB-GENE-040718-321]	-0.476618	1.03414	0.0021644	0.0924395
ENSDARG00000056374	noxo1b	NADPH oxidase organizer 1b [Source:ZFIN;Acc:ZDB-GENE-101203-1]	2.19782	1.03327	0.00217301	0.0926263
ENSDARG00000101034	si:dkey-206d17.12	si:dkey-206d17.12 [Source:ZFIN;Acc:ZDB-GENE-081031-82]	1.02486	1.03163	0.00218547	0.0929762
ENSDARG00000045661	irf7	interferon regulatory factor 7 [Source:ZFIN;Acc:ZDB-GENE-040426-1518]	1.66224	1.0304	0.00219592	0.0932392
ENSDARG00000011190	fgfr1b	fibroblast growth factor receptor 1b [Source:ZFIN;Acc:ZDB-GENE-060503-14]	0.675403	1.02663	0.00221935	0.0940515
ENSDARG00000076196	si:ch211-226h7.6	si:ch211-226h7.6 [Source:ZFIN;Acc:ZDB-GENE-130531-12]	2.05017	1.02603	0.00222677	0.0941832
ENSDARG00000042329	si:dkey-91m11.5	si:dkey-91m11.5 [Source:ZFIN;Acc:ZDB-GENE-060503-932]	0.72312	1.02406	0.0022412	0.0946107
ENSDARG00000095698	si:dkey-228a15.1	si:dkey-228a15.1 [Source:ZFIN;Acc:ZDB-GENE-060503-344]	1.77875	1.02032	0.00226494	0.0954284
ENSDARG00000036044	rps20	ribosomal protein S20 [Source:ZFIN;Acc:ZDB-GENE-040426-2284]	-0.456488	1.0202	0.00226992	0.0954545
ENSDARG00000037867	atp5mf	ATP synthase membrane subunit f [Source:ZFIN;Acc:ZDB-GENE-050309-87]	-0.497719	1.01759	0.00228803	0.0960313
ENSDARG00000011929	plp1b	proteolipid protein 1b [Source:ZFIN;Acc:ZDB-GENE-030710-6]	-1.0505	1.01657	0.00229781	0.096257
ENSDARG00000058943	cdcp1a	CUB domain containing protein 1a [Source:ZFIN;Acc:ZDB-GENE-050327-55]	1.26826	1.01448	0.00231328	0.0967197
ENSDARG00000076572	crygm2d7	crystallin, gamma M2d7 [Source:ZFIN;Acc:ZDB-GENE-060918-5]	-0.582082	1.00927	0.00234567	0.0978871
ENSDARG00000069827	crygm2d11	crystallin, gamma M2d11 [Source:ZFIN;Acc:ZDB-GENE-071004-42]	-0.590267	1.00838	0.00235799	0.0980879
ENSDARG00000094097	CR936321.1	si:ch211-209a2.1 [Source:NCBI gene;Acc:100536508]	-0.550905	1.00838	0.00235946	0.0980879
ENSDARG00000004301	rhogb	ras homolog family member Gb [Source:ZFIN;Acc:ZDB-GENE-030131-8877]	0.870209	1.0058	0.0023782	0.0986729
ENSDARG00000077004	aldh1l1	aldehyde dehydrogenase 1 family, member L1 [Source:ZFIN;Acc:ZDB-GENE-100519-4]	-0.576677	1.0058	0.00238319	0.0986729
ENSDARG00000075014	sqstm1	sequestosome 1 [Source:ZFIN;Acc:ZDB-GENE-040426-2204]	0.595121	1.0058	0.00238936	0.0986729
ENSDARG00000077768	malt1	MALT paracaspase 1 [Source:ZFIN;Acc:ZDB-GENE-070705-156]	1.27386	1.0058	0.00239158	0.0986729
ENSDARG00000070012	sesn2	sestrin 2 [Source:ZFIN;Acc:ZDB-GENE-070108-1]	0.934111	1.00454	0.00240306	0.0989599
ENSDARG00000080562	RF00619	None	-0.69982	1.00224	0.00242036	0.099485
ENSDARG00000115799	hist1h4l	histone 1, H4, like [Source:ZFIN;Acc:ZDB-GENE-070927-10]	-0.464195	0.992447	0.00248023	0.101754
ENSDARG00000094854	ms4a17a.9	membrane-spanning 4-domains, subfamily A, member 17A.9 [Source:ZFIN;Acc:ZDB-GENE-050320-79]	0.688459	0.990865	0.00249395	0.102126
ENSDARG00000038754	plk3	polo-like kinase 3 (Drosophila) [Source:ZFIN;Acc:ZDB-GENE-030131-6134]	0.543658	0.986612	0.0025232	0.103131
ENSDARG00000060246	slc16a6b	solute carrier family 16, member 6b [Source:ZFIN;Acc:ZDB-GENE-110208-3]	0.680381	0.986125	0.00253462	0.103246
ENSDARG00000039987	hivep2a	human immunodeficiency virus type I enhancer binding protein 2a [Source:ZFIN;Acc:ZDB-GENE-041014-354]	0.601416	0.986125	0.00253633	0.103246
ENSDARG00000002197	pygl	phosphorylase, glycogen, liver [Source:ZFIN;Acc:ZDB-GENE-041205-1]	-0.802008	0.986125	0.0025402	0.103246
ENSDARG00000062550	rc3h1a	ring finger and CCCH-type domains 1a [Source:ZFIN;Acc:ZDB-GENE-050208-702]	0.622119	0.985355	0.0025563	0.10343
ENSDARG00000076586	csf2rb	colony stimulating factor 2 receptor, beta, low-affinity (granulocyte-macrophage) [Source:ZFIN;Acc:ZDB-GENE-080115-1]	1.77085	0.985355	0.00255699	0.10343
ENSDARG00000060106	crb2a	crumbs cell polarity complex component 2a [Source:ZFIN;Acc:ZDB-GENE-060612-1]	1.21726	0.985355	0.00256282	0.10343
ENSDARG00000099148	bzw1b	basic leucine zipper and W2 domains 1b [Source:ZFIN;Acc:ZDB-GENE-040426-2881]	0.524929	0.985355	0.00256363	0.10343
ENSDARG00000073874	crygm2d6	crystallin, gamma M2d6 [Source:ZFIN;Acc:ZDB-GENE-040625-145]	-0.616804	0.981685	0.00259015	0.104307
ENSDARG00000090600	si:ch211-213a13.1	si:ch211-213a13.1 [Source:ZFIN;Acc:ZDB-GENE-050208-471]	0.950111	0.974552	0.0026379	0.106035
ENSDARG00000010680	gngt2a	guanine nucleotide binding protein (G protein), gamma transducing activity polypeptide 2a [Source:ZFIN;Acc:ZDB-GENE-030131-7595]	-0.592143	0.972009	0.00265826	0.106657
ENSDARG00000068258	lrch4	leucine-rich repeats and calponin homology (CH) domain containing 4 [Source:ZFIN;Acc:ZDB-GENE-060503-749]	0.585808	0.970916	0.00266985	0.106926
ENSDARG00000013576	gadd45bb	growth arrest and DNA-damage-inducible, beta b [Source:ZFIN;Acc:ZDB-GENE-050223-1]	1.18985	0.962608	0.0027264	0.108991
ENSDARG00000096933	si:ch211-135n15.2	si:ch211-135n15.2 [Source:ZFIN;Acc:ZDB-GENE-131121-526]	1.63063	0.960279	0.00274608	0.109577
ENSDARG00000069817	crygm2d17	crystallin, gamma M2d17 [Source:ZFIN;Acc:ZDB-GENE-070720-9]	-0.4518	0.955546	0.00278412	0.110778
ENSDARG00000090444	ponzr1	plac8 onzin related protein 1 [Source:ZFIN;Acc:ZDB-GENE-070727-1]	0.704499	0.955546	0.00278629	0.110778
ENSDARG00000010770	sox19a	SRY (sex determining region Y)-box 19a [Source:ZFIN;Acc:ZDB-GENE-980526-102]	-0.724377	0.95446	0.00279836	0.111056
ENSDARG00000063219	ubap2l	ubiquitin associated protein 2-like [Source:ZFIN;Acc:ZDB-GENE-060503-244]	-0.53946	0.949579	0.00283512	0.112311
ENSDARG00000099555	foxo1a	forkhead box O1 a [Source:ZFIN;Acc:ZDB-GENE-061013-59]	0.556269	0.942566	0.00288649	0.114139
ENSDARG00000073699	col9a1a	collagen, type IX, alpha 1a [Source:ZFIN;Acc:ZDB-GENE-080721-25]	-0.529977	0.939733	0.00291063	0.114886
ENSDARG00000058212	ndnl2	necdin-like 2 [Source:ZFIN;Acc:ZDB-GENE-031107-3]	-0.691121	0.937709	0.00292951	0.115423
ENSDARG00000101406	rplp2	ribosomal protein, large P2 [Source:ZFIN;Acc:ZDB-GENE-031018-2]	-0.436937	0.93685	0.0029406	0.115651
ENSDARG00000078659	tmem176	transmembrane protein 176 [Source:ZFIN;Acc:ZDB-GENE-080902-2]	0.805617	0.928097	0.00300586	0.118006
ENSDARG00000098903	tfe3a	transcription factor binding to IGHM enhancer 3a [Source:ZFIN;Acc:ZDB-GENE-010919-2]	0.627751	0.924689	0.00303498	0.118935
ENSDARG00000098853	ehd1a	EH-domain containing 1a [Source:ZFIN;Acc:ZDB-GENE-040426-2518]	0.59104	0.921569	0.00306234	0.119793
ENSDARG00000042533	gstm.1	glutathione S-transferase mu, tandem duplicate 1 [Source:ZFIN;Acc:ZDB-GENE-030911-2]	-0.735393	0.921002	0.00307182	0.119949
ENSDARG00000095615	si:dkeyp-86h10.3	si:dkeyp-86h10.3 [Source:ZFIN;Acc:ZDB-GENE-100922-65]	-0.742709	0.919249	0.00308976	0.120435
ENSDARG00000069375	zgc:162608	zgc:162608 [Source:ZFIN;Acc:ZDB-GENE-070410-86]	1.76758	0.918826	0.00310042	0.120552
ENSDARG00000024365	crlf1a	cytokine receptor-like factor 1a [Source:ZFIN;Acc:ZDB-GENE-040718-397]	0.854961	0.918826	0.0031038	0.120552
ENSDARG00000088514	and1	actinodin1 [Source:ZFIN;Acc:ZDB-GENE-030131-9105]	-0.486873	0.916871	0.00312333	0.121096
ENSDARG00000054609	slco2b1	solute carrier organic anion transporter family, member 2B1 [Source:ZFIN;Acc:ZDB-GENE-051023-6]	0.719268	0.91649	0.00313173	0.121202
ENSDARG00000091148	crygm2d20	crystallin, gamma M2d20 [Source:ZFIN;Acc:ZDB-GENE-070424-32]	-0.477692	0.91649	0.00313716	0.121202
ENSDARG00000040004	si:ch211-244a23.1	si:ch211-244a23.1 [Source:ZFIN;Acc:ZDB-GENE-060503-789]	1.10104	0.909472	0.0031939	0.123177
ENSDARG00000015337	comta	catechol-O-methyltransferase a [Source:ZFIN;Acc:ZDB-GENE-050913-117]	-0.708484	0.906852	0.0032189	0.123922
ENSDARG00000099633	sec14l7	SEC14-like lipid binding 7 [Source:ZFIN;Acc:ZDB-GENE-141216-145]	-1.3956	0.901944	0.00326121	0.12533
ENSDARG00000031299	dhrs11b	dehydrogenase/reductase (SDR family) member 11b [Source:ZFIN;Acc:ZDB-GENE-040625-155]	-1.00457	0.901335	0.00327153	0.125506
ENSDARG00000021975	ginm1	glycoprotein integral membrane 1 [Source:ZFIN;Acc:ZDB-GENE-030131-5900]	0.633214	0.898527	0.00329852	0.12632
ENSDARG00000004169	stmn1a	stathmin 1a [Source:ZFIN;Acc:ZDB-GENE-031006-14]	-0.580981	0.897707	0.00331054	0.126559
ENSDARG00000115645	RF00017	None	-0.552166	0.893219	0.00335078	0.127874
ENSDARG00000076839	ftr86	finTRIM family, member 86 [Source:ZFIN;Acc:ZDB-GENE-060929-108]	1.22595	0.88987	0.00338261	0.128863
ENSDARG00000020007	col1a2	collagen, type I, alpha 2 [Source:ZFIN;Acc:ZDB-GENE-030131-8415]	-0.462211	0.88806	0.00340804	0.129402
ENSDARG00000030478	zgc:66484	zgc:66484 [Source:ZFIN;Acc:ZDB-GENE-030131-5768]	-0.984893	0.88806	0.00340858	0.129402
ENSDARG00000013847	egfra	epidermal growth factor receptor a (erythroblastic leukemia viral (v-erb-b) oncogene homolog, avian) [Source:ZFIN;Acc:ZDB-GENE-030918-1]	0.6516	0.88749	0.00342368	0.129572
ENSDARG00000063177	manf	mesencephalic astrocyte-derived neurotrophic factor [Source:ZFIN;Acc:ZDB-GENE-060929-640]	0.589481	0.88749	0.0034249	0.129572
ENSDARG00000023472	ctnnb2	catenin, beta 2 [Source:ZFIN;Acc:ZDB-GENE-040426-2575]	0.513795	0.885981	0.0034478	0.130023
ENSDARG00000015887	b2ml	beta-2-microglobulin, like [Source:ZFIN;Acc:ZDB-GENE-040426-2136]	0.563107	0.885981	0.00344872	0.130023
ENSDARG00000026875	fam57ba	family with sequence similarity 57 member Ba [Source:ZFIN;Acc:ZDB-GENE-030131-2046]	-0.704987	0.885767	0.00345637	0.130087
ENSDARG00000074589	rin2	Ras and Rab interactor 2 [Source:ZFIN;Acc:ZDB-GENE-090312-194]	0.634377	0.885385	0.00347014	0.130201
ENSDARG00000108475	otos	otospiralin [Source:ZFIN;Acc:ZDB-GENE-120601-1]	-0.767941	0.885385	0.00347132	0.130201
ENSDARG00000041108	ctsh	cathepsin H [Source:ZFIN;Acc:ZDB-GENE-030131-3539]	1.02963	0.883566	0.00349186	0.130748
ENSDARG00000069093	col2a1a	collagen, type II, alpha 1a [Source:ZFIN;Acc:ZDB-GENE-980526-192]	-0.458152	0.880164	0.00352535	0.131776
ENSDARG00000109708	RF00017	None	-0.658184	0.874515	0.00357761	0.133501
ENSDARG00000026369	dbi	diazepam binding inhibitor (GABA receptor modulator, acyl-CoA binding protein) [Source:ZFIN;Acc:ZDB-GENE-040426-1861]	-0.497458	0.864519	0.00366716	0.13661
ENSDARG00000105829	CR788316.4	neoverrucotoxin subunit beta-like [Source:NCBI gene;Acc:100004951]	1.3568	0.860949	0.00370373	0.137737
ENSDARG00000076239	si:ch211-74f19.2	si:ch211-74f19.2 [Source:ZFIN;Acc:ZDB-GENE-160114-78]	-0.525804	0.860772	0.00371672	0.137793
ENSDARG00000068947	si:ch211-264e16.1	si:ch211-264e16.1 [Source:ZFIN;Acc:ZDB-GENE-060503-226]	-1.93554	0.860772	0.00372014	0.137793
ENSDARG00000100131	cdh29	cadherin 29 [Source:ZFIN;Acc:ZDB-GENE-141212-240]	1.12806	0.860772	0.00372414	0.137793
ENSDARG00000029146	lrp1ab	low density lipoprotein receptor-related protein 1Ab [Source:ZFIN;Acc:ZDB-GENE-030131-7126]	0.43163	0.851027	0.0038151	0.14092
ENSDARG00000097368	si:dkey-244a7.1	si:dkey-244a7.1 [Source:ZFIN;Acc:ZDB-GENE-131121-581]	-0.686008	0.849758	0.00383272	0.141332
ENSDARG00000099979	tgfbr3	transforming growth factor, beta receptor III [Source:ZFIN;Acc:ZDB-GENE-120215-125]	0.479403	0.849423	0.00384215	0.141441
ENSDARG00000069801	crygm2d12	crystallin, gamma M2d12 [Source:ZFIN;Acc:ZDB-GENE-070822-19]	-0.462116	0.849101	0.00385148	0.141547
ENSDARG00000105411	si:ch211-113d11.5	si:ch211-113d11.5 [Source:ZFIN;Acc:ZDB-GENE-030131-6391]	-1.12773	0.844657	0.00389762	0.143002
ENSDARG00000093623	CR392341.1	None	4.5433	#VALUE!	0.00394874	NA
ENSDARG00000101423	cyp2y3	cytochrome P450, family 2, subfamily Y, polypeptide 3 [Source:ZFIN;Acc:ZDB-GENE-050522-490]	-0.758732	0.839465	0.00395112	0.144722
ENSDARG00000030844	klf11a	Kruppel-like factor 11a [Source:ZFIN;Acc:ZDB-GENE-030131-3568]	-0.709539	0.833339	0.00401396	0.146778
ENSDARG00000007836	ctsla	cathepsin La [Source:ZFIN;Acc:ZDB-GENE-030131-106]	0.556273	0.832975	0.00402494	0.146901
ENSDARG00000054906	ier5l	immediate early response 5-like [Source:ZFIN;Acc:ZDB-GENE-030131-5134]	0.548831	0.832975	0.00403076	0.146901
ENSDARG00000075129	mrps11	mitochondrial ribosomal protein S11 [Source:ZFIN;Acc:ZDB-GENE-040724-84]	-0.790697	0.830467	0.00406381	0.147752
ENSDARG00000003570	hsp90b1	heat shock protein 90, beta (grp94), member 1 [Source:ZFIN;Acc:ZDB-GENE-031002-1]	0.500224	0.830467	0.00406762	0.147752
ENSDARG00000086393	dbx1a	developing brain homeobox 1a [Source:ZFIN;Acc:ZDB-GENE-000128-8]	-1.25993	0.828498	0.00409289	0.148423
ENSDARG00000077864	rasgrp3	RAS guanyl releasing protein 3 (calcium and DAG-regulated) [Source:ZFIN;Acc:ZDB-GENE-070424-82]	0.920285	0.82211	0.00416043	0.150623
ENSDARG00000100020	pim1	Pim-1 proto-oncogene, serine/threonine kinase [Source:ZFIN;Acc:ZDB-GENE-061013-139]	0.470984	0.816692	0.00421963	0.152513
ENSDARG00000031745	si:busm1-266f07.2	si:busm1-266f07.2 [Source:ZFIN;Acc:ZDB-GENE-030616-436]	4.11813	0.815903	0.00423429	0.152791
ENSDARG00000104314	nrg1	neuregulin 1 [Source:ZFIN;Acc:ZDB-GENE-050302-113]	0.574907	0.810364	0.00429572	0.154752
ENSDARG00000093019	si:dkey-83k24.5	si:dkey-83k24.5 [Source:ZFIN;Acc:ZDB-GENE-081104-440]	1.32377	0.807138	0.00433592	0.155906
ENSDARG00000104687	slc16a9b	solute carrier family 16, member 9b [Source:ZFIN;Acc:ZDB-GENE-040801-69]	0.790239	0.807138	0.0043468	0.155906
ENSDARG00000056804	si:dkey-40g16.6	si:dkey-40g16.6 [Source:ZFIN;Acc:ZDB-GENE-030131-9110]	4.12058	0.807138	0.00434913	0.155906
ENSDARG00000040890	fdps	farnesyl diphosphate synthase (farnesyl pyrophosphate synthetase, dimethylallyltranstransferase, geranyltranstransferase) [Source:ZFIN;Acc:ZDB-GENE-050506-78]	-0.698582	0.804277	0.00438773	0.156936
ENSDARG00000105261	nfkb1	nuclear factor of kappa light polypeptide gene enhancer in B-cells 1 [Source:ZFIN;Acc:ZDB-GENE-121204-3]	0.78187	0.804277	0.00439223	0.156936
ENSDARG00000042977	nfil3	nuclear factor, interleukin 3 regulated [Source:ZFIN;Acc:ZDB-GENE-040822-28]	0.678147	0.801636	0.00442624	0.157893
ENSDARG00000090190	bcam	basal cell adhesion molecule (Lutheran blood group) [Source:ZFIN;Acc:ZDB-GENE-060929-620]	0.475297	0.800618	0.00444387	0.158264
ENSDARG00000098475	arr3b	arrestin 3b, retinal (X-arrestin) [Source:ZFIN;Acc:ZDB-GENE-030616-74]	-0.57259	0.796129	0.00450098	0.159908
ENSDARG00000074635	abca1a	ATP-binding cassette, sub-family A (ABC1), member 1A [Source:ZFIN;Acc:ZDB-GENE-031006-12]	0.595584	0.796129	0.00450467	0.159908
ENSDARG00000103658	hivep1	human immunodeficiency virus type I enhancer binding protein 1 [Source:ZFIN;Acc:ZDB-GENE-070912-512]	0.604551	0.795366	0.00451991	0.16019
ENSDARG00000114264	RF00003	None	-0.848547	0.792313	0.00455917	0.161319
ENSDARG00000071579	urad	ureidoimidazoline (2-oxo-4-hydroxy-4-carboxy-5-) decarboxylase [Source:ZFIN;Acc:ZDB-GENE-070112-472]	-2.32884	0.791447	0.00457567	0.161642
ENSDARG00000068182	crb3b	crumbs homolog 3b [Source:ZFIN;Acc:ZDB-GENE-060610-3]	1.1142	0.790451	0.00459636	0.162013
ENSDARG00000091337	RF00017	None	-0.49355	0.790451	0.00460099	0.162013
ENSDARG00000087324	crygm2d1	crystallin, gamma M2d1 [Source:ZFIN;Acc:ZDB-GENE-050522-395]	-0.45648	0.78994	0.00461382	0.162203
ENSDARG00000053467	gtpbp1	GTP binding protein 1 [Source:ZFIN;Acc:ZDB-GENE-030909-12]	0.812902	0.789635	0.00462844	0.162317
ENSDARG00000010478	hsp90aa1.1	heat shock protein 90, alpha (cytosolic), class A member 1, tandem duplicate 1 [Source:ZFIN;Acc:ZDB-GENE-990415-94]	-0.742515	0.789635	0.00463191	0.162317
ENSDARG00000019976	idi1	isopentenyl-diphosphate delta isomerase 1 [Source:ZFIN;Acc:ZDB-GENE-050913-44]	-0.560905	0.787146	0.004666	0.16325
ENSDARG00000058731	slc2a6	solute carrier family 2 (facilitated glucose transporter), member 6 [Source:ZFIN;Acc:ZDB-GENE-081104-301]	1.13588	0.77242	0.00483465	0.168881
ENSDARG00000011459	gsna	gelsolin a [Source:ZFIN;Acc:ZDB-GENE-030131-9653]	0.551105	0.771696	0.00485045	0.169162
ENSDARG00000111240	dhrs13a.2	dehydrogenase/reductase (SDR family) member 13a, tandem duplicate 2 [Source:ZFIN;Acc:ZDB-GENE-040912-69]	0.705915	0.771501	0.00486306	0.169239
ENSDARG00000016412	agt	angiotensinogen [Source:ZFIN;Acc:ZDB-GENE-030131-1205]	0.848158	0.771501	0.00487258	0.169239
ENSDARG00000070227	nhsa	Nance-Horan syndrome a (congenital cataracts and dental anomalies) [Source:ZFIN;Acc:ZDB-GENE-090617-1]	0.949306	0.771501	0.00488654	0.169239
ENSDARG00000101816	col5a3b	collagen, type V, alpha 3b [Source:ZFIN;Acc:ZDB-GENE-110728-4]	-0.58351	0.771501	0.00488701	0.169239
ENSDARG00000021287	rab7b	RAB7b, member RAS oncogene family [Source:ZFIN;Acc:ZDB-GENE-180906-1]	0.795449	0.771501	0.00489133	0.169239
ENSDARG00000094492	si:ch211-284e13.12	si:ch211-284e13.12 [Source:ZFIN;Acc:ZDB-GENE-060526-158]	4.45166	#VALUE!	0.00499458	NA
ENSDARG00000035308	grb10b	growth factor receptor-bound protein 10b [Source:ZFIN;Acc:ZDB-GENE-091020-12]	0.547579	0.761089	0.00501794	0.173345
ENSDARG00000043802	ms4a17a.8	membrane-spanning 4-domains, subfamily A, member 17A.8 [Source:NCBI gene;Acc:100002785]	0.767358	0.760549	0.00503379	0.17356
ENSDARG00000111695	RF00003	None	-0.560275	0.760549	0.00504752	0.17356
ENSDARG00000027495	elovl4b	ELOVL fatty acid elongase 4b [Source:ZFIN;Acc:ZDB-GENE-030131-7672]	-0.559591	0.760549	0.00504799	0.17356
ENSDARG00000006314	itgav	integrin, alpha V [Source:ZFIN;Acc:ZDB-GENE-060616-382]	0.46044	0.759541	0.00507473	0.173964
ENSDARG00000042496	parp12a	poly (ADP-ribose) polymerase family, member 12a [Source:ZFIN;Acc:ZDB-GENE-050419-6]	1.32665	0.759541	0.00507564	0.173964
ENSDARG00000099336	mvda	mevalonate (diphospho) decarboxylase a [Source:ZFIN;Acc:ZDB-GENE-041114-127]	-0.94674	0.755244	0.00513426	0.175694
ENSDARG00000013855	slc12a3	solute carrier family 12 (sodium/chloride transporter), member 3 [Source:ZFIN;Acc:ZDB-GENE-030131-9505]	0.781995	0.755244	0.00514217	0.175694
ENSDARG00000036541	rhbdf1a	rhomboid 5 homolog 1a (Drosophila) [Source:ZFIN;Acc:ZDB-GENE-040704-75]	0.502359	0.75202	0.00518858	0.177003
ENSDARG00000100906	hist1h2a11	histone cluster 1 H2A family member 11 [Source:ZFIN;Acc:ZDB-GENE-081205-1]	-0.685067	0.749419	0.0052279	0.178066
ENSDARG00000034555	pard3bb	par-3 family cell polarity regulator beta b [Source:ZFIN;Acc:ZDB-GENE-070912-290]	0.519705	0.749037	0.00524172	0.178223
ENSDARG00000091997	si:ch211-284e13.11	si:ch211-284e13.11 [Source:ZFIN;Acc:ZDB-GENE-060526-157]	4.41047	#VALUE!	0.00524726	NA
ENSDARG00000094958	CR392341.3	None	4.41047	#VALUE!	0.00524726	NA
ENSDARG00000056379	si:ch73-86n18.1	si:ch73-86n18.1 [Source:ZFIN;Acc:ZDB-GENE-141216-19]	0.730822	0.749037	0.0052488	0.178223
ENSDARG00000042620	gstr	glutathione S-transferase rho [Source:ZFIN;Acc:ZDB-GENE-090507-1]	-0.648527	0.748948	0.00525803	0.178259
ENSDARG00000020984	slc16a10	solute carrier family 16 (aromatic amino acid transporter), member 10 [Source:ZFIN;Acc:ZDB-GENE-040724-214]	-0.590123	0.748571	0.00527075	0.178414
ENSDARG00000087844	plekhn1	pleckstrin homology domain containing, family N member 1 [Source:ZFIN;Acc:ZDB-GENE-090313-357]	0.948688	0.742572	0.00535233	0.180896
ENSDARG00000052039	caspb	caspase b [Source:ZFIN;Acc:ZDB-GENE-020812-1]	0.65013	0.741325	0.00537767	0.181416
ENSDARG00000042667	klf2a	Kruppel-like factor 2a [Source:ZFIN;Acc:ZDB-GENE-011109-1]	-0.628968	0.741325	0.00539509	0.181416
ENSDARG00000063661	nuak2	NUAK family, SNF1-like kinase, 2 [Source:ZFIN;Acc:ZDB-GENE-050208-563]	0.868344	0.741325	0.00539564	0.181416
ENSDARG00000025757	tspan35	tetraspanin 35 [Source:ZFIN;Acc:ZDB-GENE-040426-1362]	0.838914	0.741325	0.0054009	0.181416
ENSDARG00000055124	ccnl1a	cyclin L1a [Source:ZFIN;Acc:ZDB-GENE-050419-206]	0.467708	0.73985	0.0054276	0.182033
ENSDARG00000098204	CU984600.2	si:dkeyp-118h9.7 [Source:NCBI gene;Acc:555303]	1.36593	0.738215	0.00545643	0.182719
ENSDARG00000092950	BX294379.1	None	0.700852	0.735282	0.00550183	0.183958
ENSDARG00000040534	epcam	epithelial cell adhesion molecule [Source:ZFIN;Acc:ZDB-GENE-040426-2209]	0.459542	0.731476	0.00555874	0.185577
ENSDARG00000079946	sqlea	squalene epoxidase a [Source:ZFIN;Acc:ZDB-GENE-071004-98]	-1.61783	0.731281	0.00556972	0.18566
ENSDARG00000071336	mif	macrophage migration inhibitory factor [Source:ZFIN;Acc:ZDB-GENE-080708-1]	-0.612213	0.729545	0.0056006	0.186404
ENSDARG00000069826	crygm2d15	crystallin, gamma M2d15 [Source:ZFIN;Acc:ZDB-GENE-040718-322]	-0.457098	0.729545	0.00560908	0.186404
ENSDARG00000079543	dpys	dihydropyrimidinase [Source:ZFIN;Acc:ZDB-GENE-070508-1]	-0.989271	0.728378	0.00563272	0.186905
ENSDARG00000054191	pgk1	phosphoglycerate kinase 1 [Source:ZFIN;Acc:ZDB-GENE-040426-2711]	0.439703	0.727656	0.00565326	0.187216
ENSDARG00000027744	gadd45ba	growth arrest and DNA-damage-inducible, beta a [Source:ZFIN;Acc:ZDB-GENE-040426-1971]	0.828068	0.727656	0.00566063	0.187216
ENSDARG00000090844	CABZ01054965.1	interleukin-1 receptor type 1-like [Source:NCBI gene;Acc:799279]	1.20797	0.727656	0.0056752	0.187216
ENSDARG00000009779	mcl1a	MCL1, BCL2 family apoptosis regulator a [Source:ZFIN;Acc:ZDB-GENE-000511-7]	0.535014	0.727656	0.00567634	0.187216
ENSDARG00000093318	si:dkey-57a22.15	si:dkey-57a22.15 [Source:ZFIN;Acc:ZDB-GENE-081104-427]	-0.634956	0.726795	0.00570042	0.187588
ENSDARG00000019808	evpla	envoplakin a [Source:ZFIN;Acc:ZDB-GENE-030829-19]	-0.499469	0.726795	0.00570476	0.187588
ENSDARG00000070571	inavab	innate immunity activator b [Source:ZFIN;Acc:ZDB-GENE-061103-190]	0.762916	0.72673	0.00571419	0.187616
ENSDARG00000068939	xaf1	XIAP associated factor 1 [Source:ZFIN;Acc:ZDB-GENE-060929-840]	3.02451	0.725473	0.00574044	0.18816
ENSDARG00000098925	prdm1b	PR domain containing 1b, with ZNF domain [Source:ZFIN;Acc:ZDB-GENE-080618-2]	0.912734	0.725473	0.00574796	0.18816
ENSDARG00000098256	si:ch73-329n5.6	si:ch73-329n5.6 [Source:ZFIN;Acc:ZDB-GENE-131121-171]	1.02738	0.725139	0.005761	0.188305
ENSDARG00000035809	col1a1b	collagen, type I, alpha 1b [Source:ZFIN;Acc:ZDB-GENE-030131-4400]	-0.463418	0.724356	0.00578002	0.188644
ENSDARG00000098398	CABZ01079480.1	poly [ADP-ribose] polymerase 14 [Source:NCBI gene;Acc:100148704]	1.55406	0.722383	0.00581563	0.189503
ENSDARG00000056888	dnah5l	dynein, axonemal, heavy chain 5 like [Source:ZFIN;Acc:ZDB-GENE-091204-287]	0.935361	0.722383	0.00582368	0.189503
ENSDARG00000102097	nfkbiz	nuclear factor of kappa light polypeptide gene enhancer in B-cells inhibitor, zeta [Source:ZFIN;Acc:ZDB-GENE-071024-1]	0.763213	0.719043	0.00587891	0.190967
ENSDARG00000037845	col9a3	collagen, type IX, alpha 3 [Source:ZFIN;Acc:ZDB-GENE-030131-9799]	-0.48486	0.719043	0.0058861	0.190967
ENSDARG00000059404	rab43	RAB43, member RAS oncogene family [Source:ZFIN;Acc:ZDB-GENE-060825-25]	0.835828	0.718008	0.00591296	0.191422
ENSDARG00000087301	crygm2d14	crystallin, gamma M2d14 [Source:ZFIN;Acc:ZDB-GENE-070822-20]	-0.461572	0.718008	0.00591765	0.191422
ENSDARG00000033871	derl3	derlin 3 [Source:ZFIN;Acc:ZDB-GENE-040426-1324]	0.88488	0.717652	0.00593126	0.191579
ENSDARG00000051819	swap70a	switching B cell complex subunit SWAP70a [Source:ZFIN;Acc:ZDB-GENE-040426-1182]	1.29829	0.717582	0.00595044	0.19161
ENSDARG00000036237	slc27a2a	solute carrier family 27 (fatty acid transporter), member 2a [Source:ZFIN;Acc:ZDB-GENE-050706-104]	-0.834121	0.717582	0.00595632	0.19161
ENSDARG00000017835	brf1a	BRF1, RNA polymerase III transcription initiation factor a [Source:ZFIN;Acc:ZDB-GENE-030131-6334]	0.83637	0.717582	0.00595851	0.19161
ENSDARG00000094297	si:dkey-222h21.2	si:dkey-222h21.2 [Source:ZFIN;Acc:ZDB-GENE-081031-20]	1.83596	0.716824	0.0059777	0.191945
ENSDARG00000037071	rps26	ribosomal protein S26 [Source:ZFIN;Acc:ZDB-GENE-030131-8606]	-0.402446	0.715678	0.00600229	0.192452
ENSDARG00000116132	RF00017	None	-0.452454	0.713537	0.00604081	0.193403
ENSDARG00000036995	lsm6	LSM6 homolog, U6 small nuclear RNA and mRNA degradation associated [Source:ZFIN;Acc:ZDB-GENE-040625-50]	-0.54523	0.711881	0.00608116	0.194142
ENSDARG00000087164	crygm2d4	crystallin, gamma M2d4 [Source:ZFIN;Acc:ZDB-GENE-060918-3]	-0.501596	0.711881	0.00608164	0.194142
ENSDARG00000074143	myo10l3	myosin X-like 3 [Source:ZFIN;Acc:ZDB-GENE-070912-237]	0.529335	0.711669	0.00609458	0.194236
ENSDARG00000073743	slc25a37	solute carrier family 25 (mitochondrial iron transporter), member 37 [Source:ZFIN;Acc:ZDB-GENE-031118-202]	0.697332	0.711669	0.00610237	0.194236
ENSDARG00000021720	col7a1	collagen, type VII, alpha 1 [Source:ZFIN;Acc:ZDB-GENE-030131-2427]	-0.604748	0.711432	0.00611459	0.194342
ENSDARG00000015829	mov10a	Mov10 RISC complex RNA helicase a [Source:ZFIN;Acc:ZDB-GENE-091230-8]	0.716167	0.710887	0.0061322	0.194587
ENSDARG00000056112	pikfyve	phosphoinositide kinase, FYVE finger containing [Source:ZFIN;Acc:ZDB-GENE-030131-9636]	0.563949	0.710887	0.00615591	0.194587
ENSDARG00000077960	si:ch211-186e20.7	si:ch211-186e20.7 [Source:ZFIN;Acc:ZDB-GENE-110407-6]	-1.74115	0.710887	0.00615733	0.194587
ENSDARG00000020944	ezra	ezrin a [Source:ZFIN;Acc:ZDB-GENE-050522-18]	-0.676864	0.710887	0.00615786	0.194587
ENSDARG00000053405	sord	sorbitol dehydrogenase [Source:ZFIN;Acc:ZDB-GENE-040426-1231]	-1.01195	0.708906	0.00620447	0.195476
ENSDARG00000074575	ppp1r9alb	protein phosphatase 1 regulatory subunit 9A-like B [Source:ZFIN;Acc:ZDB-GENE-090312-99]	0.723362	0.708906	0.00621101	0.195476
ENSDARG00000075282	irs2b	insulin receptor substrate 2b [Source:ZFIN;Acc:ZDB-GENE-081104-462]	0.504112	0.708906	0.00621284	0.195476
ENSDARG00000088823	crygm2d3	crystallin, gamma M2d3 [Source:ZFIN;Acc:ZDB-GENE-060918-2]	-0.42387	0.705862	0.00626812	0.196851
ENSDARG00000033327	unc5b	unc-5 netrin receptor B [Source:ZFIN;Acc:ZDB-GENE-041213-1]	0.576743	0.705862	0.00627453	0.196851
ENSDARG00000090524	f2rl2	coagulation factor II (thrombin) receptor-like 2 [Source:ZFIN;Acc:ZDB-GENE-110127-4]	2.70304	0.70554	0.0062882	0.196997
ENSDARG00000020656	prkg1a	protein kinase cGMP-dependent 1a [Source:ZFIN;Acc:ZDB-GENE-040426-1308]	0.629568	0.703743	0.00632332	0.197814
ENSDARG00000007315	tmpoa	thymopoietin a [Source:ZFIN;Acc:ZDB-GENE-030131-6003]	-0.62089	0.703411	0.00634135	0.197965
ENSDARG00000088612	si:ch211-153b23.7	si:ch211-153b23.7 [Source:ZFIN;Acc:ZDB-GENE-141216-14]	1.50287	0.703411	0.00634626	0.197965
ENSDARG00000103824	hint1	histidine triad nucleotide binding protein 1 [Source:ZFIN;Acc:ZDB-GENE-040927-8]	-0.528893	0.702134	0.00637403	0.198548
ENSDARG00000041071	jagn1a	jagunal homolog 1a [Source:ZFIN;Acc:ZDB-GENE-041010-80]	-0.765479	0.699126	0.00642747	0.199928
ENSDARG00000092807	si:dkey-151g10.6	si:dkey-151g10.6 [Source:ZFIN;Acc:ZDB-GENE-030131-7528]	-0.405226	0.697124	0.00646636	0.200852
ENSDARG00000042172	c7a	complement component 7a [Source:ZFIN;Acc:ZDB-GENE-081104-392]	0.873649	0.692794	0.00654043	0.202865
ENSDARG00000092985	CU499330.1	None	-1.89463	0.687547	0.00664498	0.205331
ENSDARG00000107053	CR848788.2	None	2.29043	0.687547	0.00664506	0.205331
ENSDARG00000023290	fabp3	fatty acid binding protein 3, muscle and heart [Source:ZFIN;Acc:ZDB-GENE-020318-2]	-0.448391	0.687547	0.00665478	0.205331
ENSDARG00000089429	si:dkey-205h13.2	si:dkey-205h13.2 [Source:ZFIN;Acc:ZDB-GENE-080225-18]	-0.633171	0.687547	0.00665749	0.205331
ENSDARG00000093304	si:dkey-221j11.3	si:dkey-221j11.3 [Source:ZFIN;Acc:ZDB-GENE-090313-247]	1.00232	0.686475	0.00668336	0.205838
ENSDARG00000021688	mxa	myxovirus (influenza) resistance A [Source:ZFIN;Acc:ZDB-GENE-030721-5]	3.95454	#VALUE!	0.00669558	NA
ENSDARG00000033760	pmelb	premelanosome protein b [Source:ZFIN;Acc:ZDB-GENE-050912-2]	-0.753419	0.683893	0.00673351	0.207065
ENSDARG00000024815	ogfrl2	opioid growth factor receptor-like 2 [Source:ZFIN;Acc:ZDB-GENE-030616-523]	1.1282	0.683893	0.00674214	0.207065
ENSDARG00000100789	plgrkt	plasminogen receptor, C-terminal lysine transmembrane protein [Source:ZFIN;Acc:ZDB-GENE-050809-125]	-1.03349	0.683014	0.0067694	0.207485
ENSDARG00000102929	zgc:101715	zgc:101715 [Source:ZFIN;Acc:ZDB-GENE-040912-59]	1.73692	0.683014	0.00678837	0.207485
ENSDARG00000093347	si:ch211-239f4.6	si:ch211-239f4.6 [Source:ZFIN;Acc:ZDB-GENE-061009-18]	2.69693	0.683014	0.00678883	0.207485
ENSDARG00000096359	eppk1	epiplakin 1 [Source:ZFIN;Acc:ZDB-GENE-030416-1]	-0.600323	0.683014	0.00679376	0.207485
ENSDARG00000092222	wu:fb64b08	wu:fb64b08 [Source:ZFIN;Acc:ZDB-GENE-030131-1250]	4.37234	#VALUE!	0.00681871	NA
ENSDARG00000062831	si:ch73-22o12.1	si:ch73-22o12.1 [Source:ZFIN;Acc:ZDB-GENE-110411-27]	0.417416	0.681607	0.00682532	0.208158
ENSDARG00000057738	hells	helicase, lymphoid specific [Source:ZFIN;Acc:ZDB-GENE-030131-9923]	-0.641174	0.681593	0.00683506	0.208165
ENSDARG00000033916	si:ch211-243j20.2	si:ch211-243j20.2 [Source:ZFIN;Acc:ZDB-GENE-041014-345]	-0.361921	0.681021	0.00685858	0.208439
ENSDARG00000022727	epha2b	eph receptor A2 b [Source:ZFIN;Acc:ZDB-GENE-030219-187]	0.594951	0.681021	0.00686314	0.208439
ENSDARG00000100947	mafk	v-maf avian musculoaponeurotic fibrosarcoma oncogene homolog K [Source:ZFIN;Acc:ZDB-GENE-040624-9]	0.929455	0.676429	0.00695856	0.210655
ENSDARG00000093628	s100a11	S100 calcium binding protein A11 [Source:ZFIN;Acc:ZDB-GENE-070717-5]	-0.754123	0.676429	0.00696454	0.210655
ENSDARG00000016607	echdc2	enoyl CoA hydratase domain containing 2 [Source:ZFIN;Acc:ZDB-GENE-030219-147]	1.1046	0.676429	0.00696499	0.210655
ENSDARG00000099510	cnn3a	calponin 3, acidic a [Source:ZFIN;Acc:ZDB-GENE-030131-5130]	0.515378	0.676379	0.00697542	0.210679
ENSDARG00000004082	cx39.9	connexin 39.9 [Source:ZFIN;Acc:ZDB-GENE-040406-2]	1.25445	0.673707	0.00703181	0.211979
ENSDARG00000028096	cldn23a	claudin 23a [Source:ZFIN;Acc:ZDB-GENE-091204-28]	0.774279	0.673707	0.00703786	0.211979
ENSDARG00000045708	adm2a	adrenomedullin 2a [Source:ZFIN;Acc:ZDB-GENE-041210-100]	1.67165	0.670733	0.00709597	0.213435
ENSDARG00000063390	pvrl2l	poliovirus receptor-related 2 like [Source:ZFIN;Acc:ZDB-GENE-060503-249]	0.562756	0.670418	0.00712406	0.213591
ENSDARG00000087921	plce1	phospholipase C, epsilon 1 [Source:ZFIN;Acc:ZDB-GENE-061212-4]	0.50292	0.670418	0.00712437	0.213591
ENSDARG00000115701	crygm2d9	crystallin, gamma M2d9 [Source:ZFIN;Acc:ZDB-GENE-081105-81]	-0.42663	0.670418	0.00713044	0.213591
ENSDARG00000078844	BX571839.1	None	-1.83288	0.666471	0.00720539	0.215541
ENSDARG00000075121	hbegfa	heparin-binding EGF-like growth factor a [Source:ZFIN;Acc:ZDB-GENE-080204-119]	0.887942	0.66454	0.0072474	0.216501
ENSDARG00000092892	si:dkey-23c22.5	si:dkey-23c22.5 [Source:ZFIN;Acc:ZDB-GENE-081105-147]	1.88321	0.661056	0.00732196	0.218245
ENSDARG00000098761	rgs2	regulator of G protein signaling 2 [Source:ZFIN;Acc:ZDB-GENE-040718-410]	0.978896	0.661056	0.00732572	0.218245
ENSDARG00000036787	tap2a	transporter associated with antigen processing, subunit type a [Source:ZFIN;Acc:ZDB-GENE-030616-245]	3.38617	0.658876	0.00737661	0.219343
ENSDARG00000023526	ggt1a	gamma-glutamyltransferase 1a [Source:ZFIN;Acc:ZDB-GENE-040426-1388]	1.64142	0.658876	0.00738266	0.219343
ENSDARG00000019360	sec23b	Sec23 homolog B, COPII coat complex component [Source:ZFIN;Acc:ZDB-GENE-030131-5479]	0.48139	0.654415	0.00746901	0.221608
ENSDARG00000103027	clns1a	chloride channel, nucleotide-sensitive, 1A [Source:ZFIN;Acc:ZDB-GENE-990415-259]	-0.729833	0.654391	0.00748177	0.22162
ENSDARG00000079144	bcl2l11	BCL2 like 11 [Source:ZFIN;Acc:ZDB-GENE-081008-1]	0.67603	0.654391	0.0074897	0.22162
ENSDARG00000021239	apaf1	apoptotic peptidase activating factor 1 [Source:ZFIN;Acc:ZDB-GENE-000616-4]	0.639251	0.653635	0.0075199	0.222006
ENSDARG00000112454	FO744833.2	poly [ADP-ribose] polymerase 14 [Source:NCBI gene;Acc:562648]	0.935189	0.653635	0.00752306	0.222006
ENSDARG00000053625	anxa2b	annexin A2b [Source:ZFIN;Acc:ZDB-GENE-030131-1089]	-0.79632	0.650544	0.00759497	0.223592
ENSDARG00000053091	si:ch211-204c21.1	si:ch211-204c21.1 [Source:ZFIN;Acc:ZDB-GENE-030429-35]	0.453762	0.650544	0.00760206	0.223592
ENSDARG00000040445	si:ch211-219a4.3	si:ch211-219a4.3 [Source:ZFIN;Acc:ZDB-GENE-070424-157]	0.920034	0.650544	0.00760746	0.223592
ENSDARG00000090873	ccl34a.4	chemokine (C-C motif) ligand 34a, duplicate 4 [Source:ZFIN;Acc:ZDB-GENE-070912-32]	2.53179	0.647727	0.00766725	0.225047
ENSDARG00000021959	zgc:101100	zgc:101100 [Source:ZFIN;Acc:ZDB-GENE-040801-82]	-1.61217	0.64357	0.00775138	0.227211
ENSDARG00000031836	vps37c	vacuolar protein sorting 37 homolog C (S. cerevisiae) [Source:ZFIN;Acc:ZDB-GENE-061110-126]	0.640572	0.638267	0.00785715	0.230003
ENSDARG00000068711	crfb4	cytokine receptor family member b4 [Source:ZFIN;Acc:ZDB-GENE-070905-3]	0.637754	0.636298	0.00790341	0.231048
ENSDARG00000068851	rnf183	ring finger protein 183 [Source:ZFIN;Acc:ZDB-GENE-060929-1090]	0.842031	0.633409	0.00796679	0.23259
ENSDARG00000102406	si:ch211-165e15.1	si:ch211-165e15.1 [Source:ZFIN;Acc:ZDB-GENE-081028-59]	-0.469793	0.628761	0.00807246	0.235093
ENSDARG00000056729	her4.2	hairy-related 4, tandem duplicate 2 [Source:ZFIN;Acc:ZDB-GENE-060815-1]	-0.66246	0.628761	0.00807403	0.235093
ENSDARG00000052148	ptgs1	prostaglandin-endoperoxide synthase 1 [Source:ZFIN;Acc:ZDB-GENE-020530-1]	0.730827	0.626998	0.00811766	0.236049
ENSDARG00000103483	litaf	lipopolysaccharide-induced TNF factor [Source:ZFIN;Acc:ZDB-GENE-040704-23]	0.693871	0.626927	0.00812978	0.236088
ENSDARG00000091411	si:ch211-214p13.9	si:ch211-214p13.9 [Source:ZFIN;Acc:ZDB-GENE-060503-213]	2.60654	0.624643	0.0081835	0.237332
ENSDARG00000017180	npc1	Niemann-Pick disease, type C1 [Source:ZFIN;Acc:ZDB-GENE-030131-3161]	0.486454	0.623565	0.00821472	0.237922
ENSDARG00000069792	crygm2d5	crystallin, gamma M2d5 [Source:ZFIN;Acc:ZDB-GENE-060918-4]	-0.421548	0.621248	0.0082696	0.239195
ENSDARG00000037527	si:rp71-17i16.5	si:rp71-17i16.5 [Source:ZFIN;Acc:ZDB-GENE-090312-117]	4.2895	#VALUE!	0.0082723	NA
ENSDARG00000038658	cavin4a	caveolae associated protein 4a [Source:ZFIN;Acc:ZDB-GENE-050506-21]	-0.733817	0.618786	0.00832762	0.240555
ENSDARG00000042428	gstt1a	glutathione S-transferase theta 1a [Source:ZFIN;Acc:ZDB-GENE-031001-13]	-0.60216	0.618557	0.00835048	0.240681
ENSDARG00000016718	mmp11b	matrix metallopeptidase 11b [Source:ZFIN;Acc:ZDB-GENE-070817-2]	0.851418	0.618557	0.00835401	0.240681
ENSDARG00000092362	hsp70.2	heat shock cognate 70-kd protein, tandem duplicate 2 [Source:ZFIN;Acc:ZDB-GENE-110405-1]	1.18466	0.616944	0.00839614	0.241577
ENSDARG00000034375	chst11	carbohydrate (chondroitin 4) sulfotransferase 11 [Source:ZFIN;Acc:ZDB-GENE-040315-1]	0.712339	0.61049	0.00853306	0.245194
ENSDARG00000096461	CR382294.1	None	-2.32284	0.60897	0.00857424	0.246054
ENSDARG00000095830	serpinb1l1	serpin peptidase inhibitor, clade B (ovalbumin), member 1, like 1 [Source:ZFIN;Acc:ZDB-GENE-040715-5]	1.90031	0.607088	0.00862279	0.247123
ENSDARG00000058978	zgc:113423	zgc:113423 [Source:ZFIN;Acc:ZDB-GENE-050913-14]	0.960906	0.605366	0.00866838	0.248104
ENSDARG00000030349	cryba2a	crystallin, beta A2a [Source:ZFIN;Acc:ZDB-GENE-040625-8]	-0.424691	0.602522	0.00873675	0.249734
ENSDARG00000088411	notum2	notum pectinacetylesterase 2 [Source:ZFIN;Acc:ZDB-GENE-120215-77]	-0.817053	0.600776	0.00878665	0.25074
ENSDARG00000053068	cyp8b1	cytochrome P450, family 8, subfamily B, polypeptide 1 [Source:ZFIN;Acc:ZDB-GENE-040808-53]	-0.944549	0.600776	0.00879489	0.25074
ENSDARG00000018976	sptlc2a	serine palmitoyltransferase, long chain base subunit 2a [Source:ZFIN;Acc:ZDB-GENE-050522-23]	0.634003	0.597668	0.00886961	0.252541
ENSDARG00000017105	vaspb	vasodilator stimulated phosphoprotein b [Source:ZFIN;Acc:ZDB-GENE-030131-7118]	0.441904	0.596274	0.0089097	0.253353
ENSDARG00000039325	pmepa1	prostate transmembrane protein, androgen induced 1 [Source:ZFIN;Acc:ZDB-GENE-040718-320]	0.814631	0.593161	0.00898799	0.255175
ENSDARG00000002745	tdh	L-threonine dehydrogenase [Source:ZFIN;Acc:ZDB-GENE-040426-2379]	0.607169	0.593161	0.00899712	0.255175
ENSDARG00000044094	gfpt2	glutamine-fructose-6-phosphate transaminase 2 [Source:ZFIN;Acc:ZDB-GENE-071113-1]	0.618343	0.584596	0.00919291	0.260258
ENSDARG00000008363	mcl1b	MCL1, BCL2 family apoptosis regulator b [Source:ZFIN;Acc:ZDB-GENE-030825-1]	0.498269	0.584596	0.00920394	0.260258
ENSDARG00000076838	apom	apolipoprotein M [Source:ZFIN;Acc:ZDB-GENE-010605-5]	0.670156	0.584596	0.00923111	0.260258
ENSDARG00000102612	slc15a4	solute carrier family 15 (oligopeptide transporter), member 4 [Source:ZFIN;Acc:ZDB-GENE-040426-1047]	0.632639	0.584596	0.00923407	0.260258
ENSDARG00000019353	sparc	secreted protein, acidic, cysteine-rich (osteonectin) [Source:ZFIN;Acc:ZDB-GENE-030131-9]	-0.401469	0.584596	0.00923584	0.260258
ENSDARG00000026629	gmds	GDP-mannose 4,6-dehydratase [Source:ZFIN;Acc:ZDB-GENE-050419-45]	0.511006	0.583913	0.00926231	0.260668
ENSDARG00000029036	rab32a	RAB32a, member RAS oncogene family [Source:ZFIN;Acc:ZDB-GENE-031006-10]	0.887529	0.580354	0.00935054	0.262813
ENSDARG00000098989	CU459012.1	group 3 secretory phospholipase A2-like [Source:NCBI gene;Acc:101885160]	-1.27951	0.576796	0.0094411	0.264974
ENSDARG00000078882	slc22a31	solute carrier family 22, member 31 [Source:ZFIN;Acc:ZDB-GENE-130530-858]	0.694118	0.576796	0.00946073	0.264974
ENSDARG00000010572	slc25a25a	solute carrier family 25 (mitochondrial carrier; phosphate carrier), member 25a [Source:ZFIN;Acc:ZDB-GENE-040426-2396]	0.657095	0.576796	0.0094638	0.264974
ENSDARG00000099730	pkma	pyruvate kinase M1/2a [Source:ZFIN;Acc:ZDB-GENE-031201-4]	0.450269	0.576302	0.00948671	0.265276
ENSDARG00000059367	mfap2	microfibril associated protein 2 [Source:ZFIN;Acc:ZDB-GENE-030131-6710]	-0.589243	0.574199	0.00954494	0.266564
ENSDARG00000099416	ly6m3	lymphocyte antigen 6 family member M3 [Source:ZFIN;Acc:ZDB-GENE-131127-450]	-4.30057	#VALUE!	0.00955421	NA
ENSDARG00000004874	spata6l	spermatogenesis associated 6-like [Source:ZFIN;Acc:ZDB-GENE-040426-1369]	-0.581846	0.574115	0.00955898	0.266615
ENSDARG00000073905	zgc:92481	zgc:92481 [Source:ZFIN;Acc:ZDB-GENE-040912-181]	0.670081	0.57308	0.00959401	0.267251
ENSDARG00000086647	chrng	cholinergic receptor, nicotinic, gamma [Source:ZFIN;Acc:ZDB-GENE-030131-3805]	0.892278	0.571779	0.00963679	0.268053
ENSDARG00000046098	ebp	EBP, cholestenol delta-isomerase [Source:ZFIN;Acc:ZDB-GENE-040718-12]	-0.939919	0.571779	0.00964731	0.268053
ENSDARG00000089848	RF00017	None	-0.751975	0.570692	0.00968377	0.268725
ENSDARG00000033832	ampd1	adenosine monophosphate deaminase 1 (isoform M) [Source:ZFIN;Acc:ZDB-GENE-040426-1906]	0.476887	0.569454	0.0097341	0.269492
ENSDARG00000004232	dlb	deltaB [Source:ZFIN;Acc:ZDB-GENE-980526-114]	-0.741049	0.569454	0.00974556	0.269492
ENSDARG00000113972	RF00004	None	-0.767582	0.569454	0.0097484	0.269492
ENSDARG00000043177	lsm1	LSM1, U6 small nuclear RNA associated [Source:ZFIN;Acc:ZDB-GENE-040801-68]	-0.880783	0.567764	0.00979879	0.270543
ENSDARG00000111248	RF00003	RNA, U1 small nuclear 22, pseudogene [Source:HGNC Symbol;Acc:HGNC:41963]	-0.654159	0.567467	0.00981786	0.270728
ENSDARG00000007480	rpe65a	retinal pigment epithelium-specific protein 65a [Source:ZFIN;Acc:ZDB-GENE-040426-1717]	-0.649199	0.56722	0.00983584	0.270882
ENSDARG00000102178	emilin2b	elastin microfibril interfacer 2b [Source:ZFIN;Acc:ZDB-GENE-080416-1]	-0.773823	0.567111	0.00985069	0.27095
ENSDARG00000074219	map3k22	mitogen-activated protein kinase kinase kinase 22 [Source:ZFIN;Acc:ZDB-GENE-070928-11]	0.505524	0.565252	0.00990539	0.272112
ENSDARG00000109270	RF00012	None	-0.561204	0.564883	0.00992628	0.272344
ENSDARG00000045525	tmcc3	transmembrane and coiled-coil domain family 3 [Source:ZFIN;Acc:ZDB-GENE-030131-1811]	0.520122	0.563673	0.00996646	0.273103
ENSDARG00000094799	plxnb2a	plexin b2a [Source:ZFIN;Acc:ZDB-GENE-030131-8917]	0.457855	0.563146	0.00999774	0.273435
ENSDARG00000038822	mrc1b	mannose receptor, C type 1b [Source:ZFIN;Acc:ZDB-GENE-070705-13]	0.887239	0.563146	0.0100036	0.273435
ENSDARG00000075113	nanog	nanog homeobox [Source:ZFIN;Acc:ZDB-GENE-030131-5486]	-0.63809	0.562718	0.0100259	0.273704
ENSDARG00000035890	fuca1.1	alpha-L-fucosidase 1, tandem duplicate 1 [Source:ZFIN;Acc:ZDB-GENE-030131-7434]	0.595796	0.561968	0.0100558	0.274177
ENSDARG00000041811	rps25	ribosomal protein S25 [Source:ZFIN;Acc:ZDB-GENE-040426-1788]	-0.381425	0.561259	0.0100879	0.274625
ENSDARG00000014313	atp5pf	ATP synthase peripheral stalk subunit F6 [Source:ZFIN;Acc:ZDB-GENE-040426-2534]	-0.437195	0.561259	0.0100974	0.274625
ENSDARG00000101720	CU459186.3	Histone H3.2 [Source:UniProtKB/Swiss-Prot;Acc:Q4QRF4]	-0.531257	0.560998	0.010116	0.27479
ENSDARG00000075643	ifi35	interferon-induced protein 35 [Source:ZFIN;Acc:ZDB-GENE-100311-2]	1.85137	0.55629	0.010239	0.277786
ENSDARG00000037815	b4galt5	UDP-Gal:betaGlcNAc beta 1,4- galactosyltransferase, polypeptide 5 [Source:ZFIN;Acc:ZDB-GENE-060628-3]	0.548253	0.554789	0.0102871	0.278747
ENSDARG00000058003	wfdc1	WAP four-disulfide core domain 1 [Source:ZFIN;Acc:ZDB-GENE-070112-352]	-0.583394	0.554507	0.0103066	0.278928
ENSDARG00000101719	pargl	poly (ADP-ribose) glycohydrolase, like [Source:ZFIN;Acc:ZDB-GENE-090313-286]	0.925154	0.552732	0.0103616	0.280071
ENSDARG00000002353	tagapa	T cell activation RhoGTPase activating protein a [Source:ZFIN;Acc:ZDB-GENE-040426-1877]	2.00591	0.550554	0.0104266	0.281479
ENSDARG00000060927	si:ch211-136a13.1	si:ch211-136a13.1 [Source:ZFIN;Acc:ZDB-GENE-050419-214]	0.904936	0.549498	0.0104649	0.282164
ENSDARG00000026165	col11a1a	collagen, type XI, alpha 1a [Source:ZFIN;Acc:ZDB-GENE-070209-167]	-0.420277	0.549204	0.0104976	0.282356
ENSDARG00000020326	tyk2	tyrosine kinase 2 [Source:ZFIN;Acc:ZDB-GENE-071116-4]	0.614459	0.549204	0.0104978	0.282356
ENSDARG00000092044	si:dkey-22f5.9	si:dkey-22f5.9 [Source:ZFIN;Acc:ZDB-GENE-091204-260]	-2.33083	0.54645	0.0105855	0.284151
ENSDARG00000099123	CU459186.2	histone cluster 1 H2A family member 7 [Source:NCBI gene;Acc:100006331]	-0.57263	0.54645	0.0105905	0.284151
ENSDARG00000089162	afap1l1a	actin filament associated protein 1-like 1a [Source:ZFIN;Acc:ZDB-GENE-050913-76]	0.571636	0.546274	0.0106078	0.284266
ENSDARG00000104120	LO018260.1	None	3.79237	#VALUE!	0.0106836	NA
ENSDARG00000030215	matn1	matrilin 1 [Source:ZFIN;Acc:ZDB-GENE-050307-3]	-0.443852	0.539805	0.0107805	0.288533
ENSDARG00000105187	gcshb	glycine cleavage system protein H (aminomethyl carrier), b [Source:ZFIN;Acc:ZDB-GENE-040718-319]	-0.755722	0.539805	0.0107934	0.288533
ENSDARG00000063665	mat2al	methionine adenosyltransferase II, alpha-like [Source:ZFIN;Acc:ZDB-GENE-060421-5255]	-1.00917	0.537499	0.0108669	0.290069
ENSDARG00000111498	RF00012	None	-0.651246	0.537499	0.0108774	0.290069
ENSDARG00000113840	RF00012	None	-0.654996	0.532264	0.0110228	0.293587
ENSDARG00000102888	gpr39	G protein-coupled receptor 39 [Source:ZFIN;Acc:ZDB-GENE-040426-1395]	-1.3588	0.531714	0.0110575	0.293959
ENSDARG00000097057	fxyd6l	FXYD domain containing ion transport regulator 6 like [Source:ZFIN;Acc:ZDB-GENE-071205-8]	-0.39421	0.531714	0.0110636	0.293959
ENSDARG00000077207	lzts2b	leucine zipper, putative tumor suppressor 2b [Source:ZFIN;Acc:ZDB-GENE-030131-9587]	0.921979	0.530594	0.0111056	0.294718
ENSDARG00000067859	scospondin	subcommissural organ spondin [Source:ZFIN;Acc:ZDB-GENE-051114-1]	0.945299	0.527515	0.0112024	0.296814
ENSDARG00000105530	si:dkey-19b23.14	si:dkey-19b23.14 [Source:ZFIN;Acc:ZDB-GENE-160728-109]	1.40607	0.527515	0.0112118	0.296814
ENSDARG00000086445	adgrf7	adhesion G protein-coupled receptor F7 [Source:ZFIN;Acc:ZDB-GENE-041001-214]	2.10428	0.525871	0.0112679	0.29794
ENSDARG00000022139	ocstamp	osteoclast stimulatory transmembrane protein [Source:ZFIN;Acc:ZDB-GENE-050327-65]	2.41078	0.524496	0.0113174	0.298885
ENSDARG00000054560	her15.2	hairy and enhancer of split-related 15, tandem duplicate 2 [Source:NCBI gene;Acc:359836]	-0.709054	0.521123	0.0114194	0.301215
ENSDARG00000036864	slc34a2b	solute carrier family 34 (type II sodium/phosphate cotransporter), member 2b [Source:ZFIN;Acc:ZDB-GENE-030709-1]	-0.528393	0.519911	0.0114651	0.302057
ENSDARG00000060207	traf7	TNF receptor-associated factor 7 [Source:ZFIN;Acc:ZDB-GENE-070112-2212]	0.491825	0.516303	0.0115822	0.304577
ENSDARG00000021677	phf11	PHD finger protein 11 [Source:ZFIN;Acc:ZDB-GENE-081104-417]	1.31902	0.516303	0.0115987	0.304577
ENSDARG00000100311	si:dkey-165e24.1	si:dkey-165e24.1 [Source:ZFIN;Acc:ZDB-GENE-081103-19]	0.860839	0.516303	0.0116025	0.304577
ENSDARG00000020953	dnajb6b	DnaJ heat shock protein family (Hsp40) member B6b [Source:ZFIN;Acc:ZDB-GENE-040426-1122]	0.61181	0.514319	0.0116696	0.305971
ENSDARG00000077405	psip1b	PC4 and SFRS1 interacting protein 1b [Source:ZFIN;Acc:ZDB-GENE-030131-3273]	0.479158	0.513579	0.011711	0.306493
ENSDARG00000006207	gpx1b	glutathione peroxidase 1b [Source:ZFIN;Acc:ZDB-GENE-040912-60]	1.79843	0.513579	0.0117176	0.306493
ENSDARG00000102100	mrc1a	mannose receptor, C type 1a [Source:ZFIN;Acc:ZDB-GENE-090915-4]	0.660392	0.513089	0.0117575	0.306839
ENSDARG00000024443	gnpda2	glucosamine-6-phosphate deaminase 2 [Source:ZFIN;Acc:ZDB-GENE-091117-41]	0.474354	0.513089	0.0117703	0.306839
ENSDARG00000022303	higd1a	HIG1 hypoxia inducible domain family, member 1A [Source:ZFIN;Acc:ZDB-GENE-030826-15]	0.591483	0.513089	0.0117729	0.306839
ENSDARG00000042707	cx30.3	connexin 30.3 [Source:ZFIN;Acc:ZDB-GENE-040406-1]	-0.578487	0.512159	0.0118122	0.307497
ENSDARG00000100515	dusp1	dual specificity phosphatase 1 [Source:ZFIN;Acc:ZDB-GENE-040426-2018]	0.590139	0.508038	0.0119404	0.310428
ENSDARG00000031317	ppdpfb	pancreatic progenitor cell differentiation and proliferation factor b [Source:ZFIN;Acc:ZDB-GENE-030131-8247]	0.436404	0.508038	0.0119785	0.310428
ENSDARG00000086658	crygm2d21	crystallin, gamma M2d21 [Source:ZFIN;Acc:ZDB-GENE-081105-133]	-0.411372	0.508038	0.0119808	0.310428
ENSDARG00000109822	RF00003	None	-1.51956	0.508038	0.0119884	0.310428
ENSDARG00000036588	mhc1zba	major histocompatibility complex class I ZBA [Source:ZFIN;Acc:ZDB-GENE-040426-2149]	0.624069	0.508038	0.0119999	0.310428
ENSDARG00000099420	nme2b.2	NME/NM23 nucleoside diphosphate kinase 2b, tandem duplicate 2 [Source:ZFIN;Acc:ZDB-GENE-000210-33]	-0.499951	0.508038	0.0120108	0.310428
ENSDARG00000028396	fkbp5	FKBP prolyl isomerase 5 [Source:ZFIN;Acc:ZDB-GENE-030616-630]	0.488316	0.508038	0.0120242	0.310428
ENSDARG00000062430	gpd2	glycerol-3-phosphate dehydrogenase 2 (mitochondrial) [Source:ZFIN;Acc:ZDB-GENE-030131-4869]	0.547273	0.506799	0.012083	0.311315
ENSDARG00000041502	tgfb1a	transforming growth factor, beta 1a [Source:ZFIN;Acc:ZDB-GENE-030618-1]	0.568745	0.506799	0.012087	0.311315
ENSDARG00000117691	CABZ01067348.1	None	0.658537	0.506429	0.0121116	0.311581
ENSDARG00000019228	mogat2	monoacylglycerol O-acyltransferase 2 [Source:ZFIN;Acc:ZDB-GENE-041010-186]	-1.13978	0.50565	0.0121521	0.31214
ENSDARG00000091697	RF00017	None	-0.459393	0.50565	0.0121619	0.31214
ENSDARG00000025350	prdx2	peroxiredoxin 2 [Source:ZFIN;Acc:ZDB-GENE-030326-2]	-0.459638	0.505346	0.0121906	0.312359
ENSDARG00000042332	plin2	perilipin 2 [Source:ZFIN;Acc:ZDB-GENE-050913-12]	0.80794	0.505346	0.0121991	0.312359
ENSDARG00000000551	slc1a4	solute carrier family 1 (glutamate/neutral amino acid transporter), member 4 [Source:ZFIN;Acc:ZDB-GENE-030616-566]	0.553711	0.505346	0.0122132	0.312359
ENSDARG00000117400	CU651668.1	None	-0.616934	0.505025	0.0122366	0.31259
ENSDARG00000099920	zgc:163040	zgc:163040 [Source:ZFIN;Acc:ZDB-GENE-070424-79]	-0.434996	0.504546	0.0122644	0.312935
ENSDARG00000090946	si:zfos-364h11.2	si:zfos-364h11.2 [Source:ZFIN;Acc:ZDB-GENE-120703-46]	1.44753	0.503013	0.0123221	0.314042
ENSDARG00000087646	runx1	runt-related transcription factor 1 [Source:ZFIN;Acc:ZDB-GENE-000605-1]	0.94139	0.502562	0.0123493	0.314368
ENSDARG00000099453	elof1	ELF1 homolog, elongation factor 1 [Source:ZFIN;Acc:ZDB-GENE-040426-1385]	-0.427454	0.499256	0.0124581	0.31677
ENSDARG00000090730	cfbl	complement factor b, like [Source:ZFIN;Acc:ZDB-GENE-030131-2319]	1.32408	0.498821	0.0124851	0.317088
ENSDARG00000075164	mylk5	myosin, light chain kinase 5 [Source:ZFIN;Acc:ZDB-GENE-050309-74]	0.575816	0.494467	0.0126256	0.320282
ENSDARG00000052334	ociad1	OCIA domain containing 1 [Source:ZFIN;Acc:ZDB-GENE-040426-1100]	-0.524347	0.493887	0.0126571	0.32071
ENSDARG00000098645	rgn	regucalcin [Source:ZFIN;Acc:ZDB-GENE-040718-68]	-0.728899	0.493765	0.0126753	0.3208
ENSDARG00000027236	rs1a	retinoschisin 1a [Source:ZFIN;Acc:ZDB-GENE-040801-171]	-0.442501	0.493765	0.01269	0.3208
ENSDARG00000057575	pnp4a	purine nucleoside phosphorylase 4a [Source:ZFIN;Acc:ZDB-GENE-040625-83]	-0.587724	0.491851	0.0127727	0.322217
ENSDARG00000101249	hist1h4l	histone 1, H4, like [Source:ZFIN;Acc:ZDB-GENE-070927-10]	-0.434452	0.491851	0.0127758	0.322217
ENSDARG00000105682	BX957362.1	uncharacterized LOC103911422 [Source:NCBI gene;Acc:103911422]	-0.619803	0.491851	0.0127903	0.322217
ENSDARG00000068305	mrps14	mitochondrial ribosomal protein S14 [Source:ZFIN;Acc:ZDB-GENE-060825-75]	-0.574553	0.491083	0.0128277	0.322788
ENSDARG00000094678	si:dkey-9i23.6	si:dkey-9i23.6 [Source:ZFIN;Acc:ZDB-GENE-090313-365]	1.38211	0.491068	0.0128429	0.322799
ENSDARG00000054890	rgra	retinal G protein coupled receptor a [Source:ZFIN;Acc:ZDB-GENE-040924-6]	-0.696038	0.490667	0.0128695	0.323097
ENSDARG00000024540	tspan36	tetraspanin 36 [Source:ZFIN;Acc:ZDB-GENE-040718-248]	0.479168	0.486873	0.0129973	0.325932
ENSDARG00000110019	CABZ01079267.1	None	-0.899108	0.486812	0.0130141	0.325977
ENSDARG00000010729	CABZ01073795.1	interferon-induced protein 44 [Source:NCBI gene;Acc:795887]	3.26413	0.485596	0.013128	0.326892
ENSDARG00000035415	ptger4b	prostaglandin E receptor 4 (subtype EP4) b [Source:ZFIN;Acc:ZDB-GENE-060531-102]	1.48446	0.485596	0.0131299	0.326892
ENSDARG00000058256	draxin	dorsal inhibitory axon guidance protein [Source:ZFIN;Acc:ZDB-GENE-050913-20]	-0.794973	0.485596	0.0131309	0.326892
ENSDARG00000089617	RF00009	ribonuclease P RNA component H1 [Source:NCBI gene;Acc:494481]	-0.419434	0.485596	0.0131318	0.326892
ENSDARG00000055439	adamtsl7	ADAMTS-like 7 [Source:ZFIN;Acc:ZDB-GENE-070816-2]	0.934119	0.485596	0.0131369	0.326892
ENSDARG00000052960	nppa	natriuretic peptide A [Source:ZFIN;Acc:ZDB-GENE-030131-95]	0.929943	0.485596	0.0131598	0.326892
ENSDARG00000060457	pmp22b	peripheral myelin protein 22b [Source:ZFIN;Acc:ZDB-GENE-060421-4337]	-0.416853	0.485596	0.013176	0.326892
ENSDARG00000100588	rpl36	ribosomal protein L36 [Source:ZFIN;Acc:ZDB-GENE-040622-2]	-0.364678	0.485596	0.0131762	0.326892
ENSDARG00000009822	her4.4	hairy-related 4, tandem duplicate 4 [Source:ZFIN;Acc:ZDB-GENE-081031-104]	-0.754407	0.485596	0.0131851	0.326892
ENSDARG00000059836	ddit3	DNA-damage-inducible transcript 3 [Source:ZFIN;Acc:ZDB-GENE-070410-90]	0.773409	0.484854	0.0132226	0.327451
ENSDARG00000015374	st3gal3a	ST3 beta-galactoside alpha-2,3-sialyltransferase 3a [Source:ZFIN;Acc:ZDB-GENE-040426-1322]	0.50007	0.484742	0.0132469	0.327535
ENSDARG00000080484	dre-mir-21-2	dre-mir-21-2 [Source:miRBase;Acc:MI0001909]	2.75856	0.484742	0.013256	0.327535
ENSDARG00000058685	si:dkey-204a24.11	si:dkey-204a24.11 [Source:ZFIN;Acc:ZDB-GENE-120215-129]	2.02157	0.476643	0.0135258	0.333701
ENSDARG00000115531	RF00618	RNA, U4atac small nuclear (U12-dependent splicing) [Source:HGNC Symbol;Acc:HGNC:34016]	-0.423475	0.476643	0.013536	0.333701
ENSDARG00000027807	frk	fyn-related Src family tyrosine kinase [Source:ZFIN;Acc:ZDB-GENE-110411-7]	0.923012	0.473443	0.0136515	0.336168
ENSDARG00000080010	adh5	alcohol dehydrogenase 5 [Source:ZFIN;Acc:ZDB-GENE-011003-1]	-0.497403	0.473253	0.0136729	0.336316
ENSDARG00000016886	dnajb9b	DnaJ heat shock protein family (Hsp40) member B9b [Source:ZFIN;Acc:ZDB-GENE-050522-76]	1.13746	0.472292	0.0137199	0.337061
ENSDARG00000056950	epyc	epiphycan [Source:ZFIN;Acc:ZDB-GENE-041008-9]	-0.461928	0.472292	0.0137438	0.337061
ENSDARG00000056160	hspd1	heat shock 60 protein 1 [Source:ZFIN;Acc:ZDB-GENE-021206-1]	-0.501269	0.472292	0.0137592	0.337061
ENSDARG00000003399	fgf8a	fibroblast growth factor 8a [Source:ZFIN;Acc:ZDB-GENE-990415-72]	-1.45282	0.472292	0.0137648	0.337061
ENSDARG00000099169	cxcl8b.3	chemokine (C-X-C motif) ligand 8b, duplicate 3 [Source:ZFIN;Acc:ZDB-GENE-111004-1]	2.16276	0.471621	0.0138015	0.337582
ENSDARG00000102441	ctnna1	catenin (cadherin-associated protein), alpha 1 [Source:ZFIN;Acc:ZDB-GENE-991207-24]	0.362268	0.471281	0.0138278	0.337846
ENSDARG00000018534	slc6a9	solute carrier family 6 (neurotransmitter transporter, glycine), member 9 [Source:ZFIN;Acc:ZDB-GENE-050105-3]	0.388675	0.470561	0.0138662	0.338406
ENSDARG00000099717	si:rp71-1h20.9	si:rp71-1h20.9 [Source:ZFIN;Acc:ZDB-GENE-131127-386]	1.50721	0.46981	0.0139057	0.338993
ENSDARG00000115549	NCEH1	neutral cholesterol ester hydrolase 1-like [Source:NCBI gene;Acc:797436]	1.96636	0.467815	0.0139948	0.340553
ENSDARG00000057571	pgam2	phosphoglycerate mutase 2 (muscle) [Source:ZFIN;Acc:ZDB-GENE-040116-6]	-0.450593	0.467815	0.0140088	0.340553
ENSDARG00000078770	si:ch73-21k16.5	si:ch73-21k16.5 [Source:ZFIN;Acc:ZDB-GENE-030131-8374]	-0.945355	0.467815	0.0140165	0.340553
ENSDARG00000056985	tpte	transmembrane phosphatase with tensin homology [Source:ZFIN;Acc:ZDB-GENE-030131-5503]	0.632281	0.466237	0.0140831	0.341793
ENSDARG00000054300	dhrs1	dehydrogenase/reductase (SDR family) member 1 [Source:ZFIN;Acc:ZDB-GENE-030616-591]	-0.829878	0.466146	0.0141017	0.341865
ENSDARG00000068663	zgc:152951	zgc:152951 [Source:ZFIN;Acc:ZDB-GENE-060929-416]	-1.09568	0.465437	0.0141404	0.342423
ENSDARG00000111833	CABZ01046996.1	None	3.16397	0.46431	0.0141928	0.343313
ENSDARG00000112577	RF00003	None	-0.669214	0.457827	0.0144222	0.348476
ENSDARG00000058557	il11b	interleukin 11b [Source:ZFIN;Acc:ZDB-GENE-051019-2]	3.6718	#VALUE!	0.0144698	NA
ENSDARG00000045273	tmem204	transmembrane protein 204 [Source:ZFIN;Acc:ZDB-GENE-040724-12]	0.687188	0.455543	0.0145143	0.350314
ENSDARG00000014233	sept8b	septin 8b [Source:ZFIN;Acc:ZDB-GENE-070424-3]	-0.797001	0.455402	0.014535	0.350427
ENSDARG00000089399	tmem176l.2	transmembrane protein 176l.2 [Source:ZFIN;Acc:ZDB-GENE-080829-12]	1.64219	0.454676	0.0145754	0.351014
ENSDARG00000008306	rdh5	retinol dehydrogenase 5 (11-cis/9-cis) [Source:ZFIN;Acc:ZDB-GENE-050208-411]	-0.782098	0.452316	0.014671	0.352927
ENSDARG00000075265	plaua	plasminogen activator, urokinase a [Source:ZFIN;Acc:ZDB-GENE-090313-278]	2.13711	0.450259	0.0147568	0.354602
ENSDARG00000093572	lamc3	laminin, gamma 3 [Source:ZFIN;Acc:ZDB-GENE-060531-121]	0.490403	0.450249	0.014778	0.35461
ENSDARG00000093381	tgm2l	transglutaminase 2, like [Source:ZFIN;Acc:ZDB-GENE-050420-97]	0.946303	0.450249	0.0147896	0.35461
ENSDARG00000001452	adam8a	ADAM metallopeptidase domain 8a [Source:ZFIN;Acc:ZDB-GENE-030616-622]	0.851742	0.447565	0.0148976	0.356808
ENSDARG00000074526	zbtb16b	zinc finger and BTB domain containing 16b [Source:ZFIN;Acc:ZDB-GENE-100923-1]	-0.605151	0.444684	0.0150132	0.359183
ENSDARG00000114063	parm1	prostate androgen-regulated mucin-like protein 1 [Source:ZFIN;Acc:ZDB-GENE-140106-262]	0.856732	0.444163	0.0150512	0.359615
ENSDARG00000042874	phlda2	pleckstrin homology-like domain, family A, member 2 [Source:ZFIN;Acc:ZDB-GENE-050522-73]	0.649027	0.444163	0.0150641	0.359615
ENSDARG00000070606	ikbke	inhibitor of kappa light polypeptide gene enhancer in B-cells, kinase epsilon [Source:ZFIN;Acc:ZDB-GENE-040718-251]	0.629776	0.441222	0.015183	0.362058
ENSDARG00000098481	anxa1d	annexin A1d [Source:ZFIN;Acc:ZDB-GENE-050417-72]	-0.750993	0.441108	0.0152036	0.362153
ENSDARG00000001913	palmda	palmdelphin a [Source:ZFIN;Acc:ZDB-GENE-070705-48]	-0.719573	0.440496	0.0152416	0.362664
ENSDARG00000084628	RF00443	small nucleolar RNA, H/ACA box 27 [Source:HGNC Symbol;Acc:HGNC:32617]	-0.467124	0.438356	0.0153335	0.364455
ENSDARG00000073810	thbs2b	thrombospondin 2b [Source:ZFIN;Acc:ZDB-GENE-100623-1]	-0.662904	0.436504	0.0154158	0.366013
ENSDARG00000091936	GBGT1 (1 of many)	si:ch211-135f11.5 [Source:ZFIN;Acc:ZDB-GENE-060531-16]	-4.15113	#VALUE!	0.0154394	NA
ENSDARG00000079102	PRRG3	si:dkey-38k9.5 [Source:ZFIN;Acc:ZDB-GENE-091204-100]	0.911273	0.434998	0.0154969	0.367284
ENSDARG00000028804	ankrd9	ankyrin repeat domain 9 [Source:ZFIN;Acc:ZDB-GENE-041114-3]	-0.548748	0.434998	0.0155071	0.367284
ENSDARG00000054340	sla1a	Src-like-adaptor 1 [Source:ZFIN;Acc:ZDB-GENE-050904-3]	-1.78223	0.434998	0.0155307	0.367284
ENSDARG00000087636	hmgn6	high mobility group nucleosome binding domain 6 [Source:ZFIN;Acc:ZDB-GENE-030131-1005]	-0.42794	0.434998	0.0155365	0.367284
ENSDARG00000029497	tfcp2l1	transcription factor CP2-like 1 [Source:ZFIN;Acc:ZDB-GENE-040704-58]	-0.874588	0.434825	0.0155595	0.36743
ENSDARG00000035719	arl5c	ADP-ribosylation factor-like 5C [Source:ZFIN;Acc:ZDB-GENE-040426-1866]	0.690407	0.43315	0.0156366	0.368851
ENSDARG00000093099	BX005313.2	None	-4.16842	#VALUE!	0.0156796	NA
ENSDARG00000034291	rpl37	ribosomal protein L37 [Source:ZFIN;Acc:ZDB-GENE-040625-39]	-0.345244	0.431568	0.0157105	0.370196
ENSDARG00000099572	hmgn2	high mobility group nucleosomal binding domain 2 [Source:ZFIN;Acc:ZDB-GENE-051030-81]	-0.439348	0.429002	0.0158347	0.37239
ENSDARG00000111877	bcl7ba	BCL7B, BAF complex component a [Source:ZFIN;Acc:ZDB-GENE-040426-2193]	0.795583	0.429002	0.0158377	0.37239
ENSDARG00000063574	mtg2	mitochondrial ribosome-associated GTPase 2 [Source:ZFIN;Acc:ZDB-GENE-030131-2209]	-1.05442	0.428538	0.0158892	0.372788
ENSDARG00000024433	pvalb4	parvalbumin 4 [Source:ZFIN;Acc:ZDB-GENE-040625-48]	-0.388502	0.428538	0.015892	0.372788
ENSDARG00000097863	si:dkeyp-84f3.9	si:dkeyp-84f3.9 [Source:ZFIN;Acc:ZDB-GENE-131127-66]	-0.607132	0.428538	0.0159058	0.372788
ENSDARG00000042577	batf3	basic leucine zipper transcription factor, ATF-like 3 [Source:ZFIN;Acc:ZDB-GENE-041014-356]	2.25207	0.428389	0.0159283	0.372916
ENSDARG00000014572	chpt1	choline phosphotransferase 1 [Source:ZFIN;Acc:ZDB-GENE-030131-1325]	-0.537229	0.427826	0.0160023	0.3734
ENSDARG00000087697	lpl	lipoprotein lipase [Source:ZFIN;Acc:ZDB-GENE-990415-139]	-0.515889	0.427826	0.0160048	0.3734
ENSDARG00000079201	tshz2	teashirt zinc finger homeobox 2 [Source:ZFIN;Acc:ZDB-GENE-100322-2]	0.469141	0.427826	0.0160188	0.3734
ENSDARG00000034210	si:dkey-240h12.4	si:dkey-240h12.4 [Source:ZFIN;Acc:ZDB-GENE-070705-406]	0.585863	0.427826	0.0160322	0.3734
ENSDARG00000042370	ptafr	platelet-activating factor receptor [Source:ZFIN;Acc:ZDB-GENE-131127-236]	2.23761	0.427826	0.0160343	0.3734
ENSDARG00000006413	rpl38	ribosomal protein L38 [Source:ZFIN;Acc:ZDB-GENE-030131-8752]	-0.376416	0.427222	0.0160737	0.373919
ENSDARG00000019778	rps6	ribosomal protein S6 [Source:ZFIN;Acc:ZDB-GENE-040801-8]	-0.392432	0.427069	0.0160973	0.374051
ENSDARG00000032175	puf60a	poly-U binding splicing factor a [Source:ZFIN;Acc:ZDB-GENE-030131-2891]	-0.354161	0.427069	0.0161136	0.374051
ENSDARG00000046030	zgc:110339	zgc:110339 [Source:ZFIN;Acc:ZDB-GENE-050417-323]	-0.449169	0.427048	0.0161315	0.37407
ENSDARG00000037598	prf1.5	perforin 1.5 [Source:ZFIN;Acc:ZDB-GENE-081105-3]	-2.13407	0.426476	0.0161812	0.374562
ENSDARG00000054562	her15.1	hairy and enhancer of split-related 15, tandem duplicate 1 [Source:ZFIN;Acc:ZDB-GENE-030707-2]	-0.581014	0.426476	0.016187	0.374562
ENSDARG00000075454	hdc	histidine decarboxylase [Source:ZFIN;Acc:ZDB-GENE-080102-5]	-1.57891	0.42615	0.0162163	0.374844
ENSDARG00000111396	zgc:173552	zgc:173552 [Source:ZFIN;Acc:ZDB-GENE-080220-24]	-0.391355	0.425232	0.0162678	0.375637
ENSDARG00000017813	pigs	phosphatidylinositol glycan anchor biosynthesis, class S [Source:ZFIN;Acc:ZDB-GENE-060929-436]	-0.665519	0.42239	0.0163919	0.378103
ENSDARG00000058605	vsig10	V-set and immunoglobulin domain containing 10 [Source:ZFIN;Acc:ZDB-GENE-030131-7476]	0.793373	0.422233	0.0164151	0.37824
ENSDARG00000089190	tanc1b	tetratricopeptide repeat, ankyrin repeat and coiled-coil containing 1b [Source:ZFIN;Acc:ZDB-GENE-130530-956]	0.424636	0.422077	0.0164398	0.378375
ENSDARG00000104290	ripk2	receptor-interacting serine-threonine kinase 2 [Source:ZFIN;Acc:ZDB-GENE-030902-3]	0.688076	0.422077	0.0164707	0.378375
ENSDARG00000019521	mpx	myeloid-specific peroxidase [Source:ZFIN;Acc:ZDB-GENE-030131-9460]	0.657767	0.422077	0.0164729	0.378375
ENSDARG00000092379	si:dkeyp-51b9.3	si:dkeyp-51b9.3 [Source:ZFIN;Acc:ZDB-GENE-081104-469]	0.813599	0.420985	0.0165317	0.379328
ENSDARG00000116692	si:ch211-79g12.1	si:ch211-79g12.1 [Source:ZFIN;Acc:ZDB-GENE-110914-69]	-0.717631	0.420373	0.0165724	0.379863
ENSDARG00000089475	hbae1.1	hemoglobin, alpha embryonic 1.1 [Source:ZFIN;Acc:ZDB-GENE-980526-80]	-0.559403	0.420271	0.0165937	0.379952
ENSDARG00000111972	RF00003	None	-0.556085	0.415367	0.0167997	0.384267
ENSDARG00000095796	si:dkey-87o1.2	si:dkey-87o1.2 [Source:ZFIN;Acc:ZDB-GENE-110411-217]	0.582102	0.414777	0.0168401	0.384789
ENSDARG00000074001	crygmxl2	crystallin, gamma MX, like 2 [Source:ZFIN;Acc:ZDB-GENE-050522-401]	-0.443371	0.414013	0.0168998	0.385467
ENSDARG00000036628	cd74b	CD74 molecule, major histocompatibility complex, class II invariant chain b [Source:ZFIN;Acc:ZDB-GENE-990910-10]	1.73804	0.414013	0.0169051	0.385467
ENSDARG00000013227	glulc	glutamate-ammonia ligase (glutamine synthase) c [Source:ZFIN;Acc:ZDB-GENE-060929-540]	-2.45413	0.410761	0.0170499	0.388364
ENSDARG00000021265	mybpc2b	myosin binding protein C, fast type b [Source:ZFIN;Acc:ZDB-GENE-050320-80]	-0.615286	0.405749	0.0172658	0.392872
ENSDARG00000042732	tmem189	transmembrane protein 189 [Source:ZFIN;Acc:ZDB-GENE-041010-150]	0.456409	0.404756	0.0173233	0.393771
ENSDARG00000074908	col6a1	collagen, type VI, alpha 1 [Source:ZFIN;Acc:ZDB-GENE-070501-6]	-0.398501	0.403162	0.0174092	0.395219
ENSDARG00000013892	sorl1	sortilin-related receptor, L(DLR class) A repeats containing [Source:ZFIN;Acc:ZDB-GENE-050208-22]	0.395997	0.403162	0.0174273	0.395219
ENSDARG00000016477	eif4a2	eukaryotic translation initiation factor 4A, isoform 2 [Source:ZFIN;Acc:ZDB-GENE-040426-2802]	-0.504292	0.403162	0.0174412	0.395219
ENSDARG00000013681	si:dkey-42i9.6	si:dkey-42i9.6 [Source:ZFIN;Acc:ZDB-GENE-030131-6596]	0.445362	0.402985	0.0174664	0.39538
ENSDARG00000080174	dre-mir-124-5	dre-mir-124-5 [Source:miRBase;Acc:MI0001970]	-0.869752	0.40244	0.0175064	0.395876
ENSDARG00000034836	si:dkey-222n6.2	si:dkey-222n6.2 [Source:ZFIN;Acc:ZDB-GENE-031118-10]	-0.740522	0.402383	0.0175506	0.395928
ENSDARG00000045959	csf3r	colony stimulating factor 3 receptor (granulocyte) [Source:ZFIN;Acc:ZDB-GENE-080104-4]	0.79272	0.402383	0.0175591	0.395928
ENSDARG00000055216	tuba1c	tubulin, alpha 1c [Source:ZFIN;Acc:ZDB-GENE-061114-1]	-0.435323	0.402383	0.0175661	0.395928
ENSDARG00000078781	si:ch211-161c3.6	si:ch211-161c3.6 [Source:ZFIN;Acc:ZDB-GENE-131126-51]	-0.717144	0.402383	0.0175811	0.395928
ENSDARG00000039490	pitpnaa	phosphatidylinositol transfer protein, alpha a [Source:ZFIN;Acc:ZDB-GENE-040426-744]	0.529158	0.399952	0.0177209	0.398151
ENSDARG00000091605	RF00026	None	-0.668703	0.399952	0.0177384	0.398151
ENSDARG00000074892	pde6d	phosphodiesterase 6D, cGMP-specific, rod, delta [Source:ZFIN;Acc:ZDB-GENE-040718-463]	-0.485307	0.399952	0.0177474	0.398151
ENSDARG00000037618	ddit4	DNA-damage-inducible transcript 4 [Source:ZFIN;Acc:ZDB-GENE-031002-35]	0.5074	0.399952	0.0177527	0.398151
ENSDARG00000062055	rnf38	ring finger protein 38 [Source:ZFIN;Acc:ZDB-GENE-030131-8693]	0.533001	0.399412	0.017793	0.398646
ENSDARG00000099532	ubl3a	ubiquitin-like 3a [Source:ZFIN;Acc:ZDB-GENE-030131-3431]	0.464719	0.398875	0.0178332	0.39914
ENSDARG00000079245	si:dkey-73p2.2	si:dkey-73p2.2 [Source:ZFIN;Acc:ZDB-GENE-131119-50]	1.09287	0.398701	0.0178586	0.399299
ENSDARG00000035810	rgcc	regulator of cell cycle [Source:ZFIN;Acc:ZDB-GENE-040704-31]	0.492294	0.397933	0.017918	0.400006
ENSDARG00000044895	fmoda	fibromodulin a [Source:ZFIN;Acc:ZDB-GENE-041008-23]	-0.453399	0.397933	0.0179268	0.400006
ENSDARG00000042859	slc5a6a	solute carrier family 5 (sodium/multivitamin and iodide cotransporter), member 6a [Source:ZFIN;Acc:ZDB-GENE-041001-177]	-0.59898	0.397121	0.0179787	0.400755
ENSDARG00000044894	zgc:113307	zgc:113307 [Source:ZFIN;Acc:ZDB-GENE-050522-29]	-0.878851	0.395406	0.0180682	0.40234
ENSDARG00000055632	smtnl	smoothelin, like [Source:ZFIN;Acc:ZDB-GENE-040212-1]	0.603446	0.393103	0.0181828	0.40448
ENSDARG00000053446	sub1a	SUB1 homolog, transcriptional regulator a [Source:ZFIN;Acc:ZDB-GENE-050522-151]	-0.491361	0.390339	0.0183209	0.407062
ENSDARG00000078310	cecr2	cat eye syndrome chromosome region, candidate 2 [Source:ZFIN;Acc:ZDB-GENE-131121-533]	0.493896	0.390339	0.0183429	0.407062
ENSDARG00000097189	FP101861.1	uncharacterized LOC101885347 [Source:NCBI gene;Acc:101885347]	-1.07529	0.390339	0.0183548	0.407062
ENSDARG00000074235	CR376783.1	V-set domain-containing T-cell activation inhibitor 1-like [Source:NCBI gene;Acc:797620]	0.57498	0.389178	0.0184226	0.408152
ENSDARG00000023933	skila	SKI-like proto-oncogene a [Source:ZFIN;Acc:ZDB-GENE-070912-548]	0.498993	0.388384	0.0185086	0.408899
ENSDARG00000013976	anxa13	annexin A13 [Source:ZFIN;Acc:ZDB-GENE-010406-1]	0.449873	0.388384	0.0185282	0.408899
ENSDARG00000117384	CABZ01084575.1	None	3.12594	0.388384	0.0185383	0.408899
ENSDARG00000053761	si:dkey-187j14.4	si:dkey-187j14.4 [Source:ZFIN;Acc:ZDB-GENE-131119-26]	0.874568	0.388384	0.018544	0.408899
ENSDARG00000088040	si:dkeyp-27c8.2	si:dkeyp-27c8.2 [Source:ZFIN;Acc:ZDB-GENE-090311-51]	0.989358	0.388384	0.0185498	0.408899
ENSDARG00000117107	CABZ01058647.1	cystatin-A5-like [Source:NCBI gene;Acc:101886910]	-0.966352	0.384792	0.0187227	0.412295
ENSDARG00000113225	CR450764.3	None	-0.697932	0.384251	0.0187649	0.412808
ENSDARG00000016527	helz2	helicase with zinc finger 2, transcriptional coactivator [Source:ZFIN;Acc:ZDB-GENE-120920-1]	1.56154	0.384159	0.0188203	0.412896
ENSDARG00000021443	zfp36l1b	zinc finger protein 36, C3H type-like 1b [Source:ZFIN;Acc:ZDB-GENE-030131-2391]	0.462601	0.384159	0.0188327	0.412896
ENSDARG00000098724	rgrb	retinal G protein coupled receptor b [Source:ZFIN;Acc:ZDB-GENE-050522-447]	-0.620567	0.384159	0.0188408	0.412896
ENSDARG00000015156	fbln2	fibulin 2 [Source:ZFIN;Acc:ZDB-GENE-060711-1]	-0.516684	0.384159	0.0188444	0.412896
ENSDARG00000009901	slc38a5a	solute carrier family 38, member 5a [Source:ZFIN;Acc:ZDB-GENE-081105-92]	0.495956	0.384002	0.0188701	0.413045
ENSDARG00000117335	LO018608.1	None	1.3688	0.383188	0.0189326	0.41382
ENSDARG00000070538	hey1	hes-related family bHLH transcription factor with YRPW motif 1 [Source:ZFIN;Acc:ZDB-GENE-000607-70]	-0.491111	0.383188	0.0189462	0.41382
ENSDARG00000020136	ptges	prostaglandin E synthase [Source:ZFIN;Acc:ZDB-GENE-050407-2]	0.810659	0.383188	0.0189623	0.41382
ENSDARG00000010752	acsl4b	acyl-CoA synthetase long chain family member 4b [Source:ZFIN;Acc:ZDB-GENE-030131-6493]	0.577176	0.379093	0.0191788	0.41774
ENSDARG00000056151	tyrp1b	tyrosinase-related protein 1b [Source:ZFIN;Acc:ZDB-GENE-040718-249]	-0.530069	0.379093	0.0191801	0.41774
ENSDARG00000079111	actc1c	actin, alpha, cardiac muscle 1c [Source:ZFIN;Acc:ZDB-GENE-040625-46]	-0.657528	0.37856	0.0192228	0.418254
ENSDARG00000093494	si:ch211-217k17.9	si:ch211-217k17.9 [Source:ZFIN;Acc:ZDB-GENE-061207-21]	0.552728	0.378352	0.0192715	0.418455
ENSDARG00000039347	rps24	ribosomal protein S24 [Source:ZFIN;Acc:ZDB-GENE-040109-5]	-0.321836	0.378352	0.0192847	0.418455
ENSDARG00000003705	prnprs3	prion protein, related sequence 3 [Source:ZFIN;Acc:ZDB-GENE-041221-3]	0.475735	0.378352	0.0192894	0.418455
ENSDARG00000077403	col8a1a	collagen, type VIII, alpha 1a [Source:ZFIN;Acc:ZDB-GENE-070912-274]	-0.664083	0.37794	0.0193604	0.418851
ENSDARG00000103542	vegfaa	vascular endothelial growth factor Aa [Source:ZFIN;Acc:ZDB-GENE-990415-273]	0.567472	0.37794	0.0193665	0.418851
ENSDARG00000036371	acta1a	actin, alpha 1a, skeletal muscle [Source:ZFIN;Acc:ZDB-GENE-050417-267]	-0.39046	0.37794	0.0193753	0.418851
ENSDARG00000112603	RF00003	None	-0.565097	0.37794	0.0193844	0.418851
ENSDARG00000031427	calm2a	calmodulin 2a (phosphorylase kinase, delta) [Source:ZFIN;Acc:ZDB-GENE-030804-3]	-0.360151	0.375708	0.0195048	0.42101
ENSDARG00000079399	F2RL3	si:ch211-132p1.2 [Source:ZFIN;Acc:ZDB-GENE-130530-869]	0.923074	0.375708	0.0195228	0.42101
ENSDARG00000101584	CU467822.1	None	-0.437197	0.374403	0.0196031	0.422277
ENSDARG00000059128	uqcrh	ubiquinol-cytochrome c reductase hinge protein [Source:ZFIN;Acc:ZDB-GENE-051030-93]	-0.406048	0.374403	0.0196201	0.422277
ENSDARG00000087492	FO704810.1	arf-GAP with Rho-GAP domain, ANK repeat and PH domain-containing protein 1-like [Source:NCBI gene;Acc:100005008]	0.710063	0.373599	0.0196758	0.423059
ENSDARG00000102828	mfsd11	major facilitator superfamily domain containing 11 [Source:ZFIN;Acc:ZDB-GENE-050913-140]	0.735147	0.370967	0.0198329	0.425631
ENSDARG00000060008	hhipl2	HHIP-like 2 [Source:ZFIN;Acc:ZDB-GENE-131120-145]	-1.08218	0.370967	0.0198344	0.425631
ENSDARG00000095090	tspan37	tetraspanin 37 [Source:ZFIN;Acc:ZDB-GENE-070912-550]	0.909037	0.369094	0.0199396	0.42747
ENSDARG00000018984	eya2	EYA transcriptional coactivator and phosphatase 2 [Source:ZFIN;Acc:ZDB-GENE-040912-24]	0.452629	0.367452	0.0200501	0.42909
ENSDARG00000098355	atp5pd	ATP synthase peripheral stalk subunit d [Source:ZFIN;Acc:ZDB-GENE-040426-1658]	-0.359626	0.367452	0.0200544	0.42909
ENSDARG00000109330	RF00003	None	-0.78002	0.364725	0.0202152	0.431792
ENSDARG00000070331	muc5.1	mucin 5.1, oligomeric mucus/gel-forming [Source:ZFIN;Acc:ZDB-GENE-120822-1]	0.455726	0.364725	0.0202345	0.431792
ENSDARG00000075917	cacna1db	calcium channel, voltage-dependent, L type, alpha 1D subunit, b [Source:ZFIN;Acc:ZDB-GENE-040525-3]	1.25207	0.364725	0.0202456	0.431792
ENSDARG00000024278	adh8b	alcohol dehydrogenase 8b [Source:ZFIN;Acc:ZDB-GENE-030529-2]	-0.571004	0.364725	0.0202597	0.431792
ENSDARG00000036427	slc3a2a	solute carrier family 3 (amino acid transporter heavy chain), member 2a [Source:ZFIN;Acc:ZDB-GENE-000831-3]	-0.483284	0.363145	0.0203533	0.433366
ENSDARG00000090344	il19l	interleukin 19 like [Source:ZFIN;Acc:ZDB-GENE-071121-1]	3.99832	#VALUE!	0.0204007	NA
ENSDARG00000096977	mhc1lla	major histocompatibility complex class I LLA [Source:ZFIN;Acc:ZDB-GENE-140820-13]	3.99832	#VALUE!	0.0204007	NA
ENSDARG00000025094	edem1	ER degradation enhancer, mannosidase alpha-like 1 [Source:ZFIN;Acc:ZDB-GENE-040426-808]	0.465515	0.359317	0.0205535	0.437203
ENSDARG00000103519	adamts1	ADAM metallopeptidase with thrombospondin type 1 motif, 1 [Source:ZFIN;Acc:ZDB-GENE-070814-1]	0.801282	0.357396	0.0206648	0.439141
ENSDARG00000095897	atp5f1e	ATP synthase F1 subunit epsilon [Source:ZFIN;Acc:ZDB-GENE-110411-22]	-0.395187	0.357169	0.0207157	0.439371
ENSDARG00000069795	zgc:154058	zgc:154058 [Source:ZFIN;Acc:ZDB-GENE-060929-48]	0.476143	0.357169	0.0207259	0.439371
ENSDARG00000007709	adamts8a	ADAM metallopeptidase with thrombospondin type 1 motif, 8a [Source:ZFIN;Acc:ZDB-GENE-060526-202]	0.874096	0.357169	0.0207359	0.439371
ENSDARG00000015263	adma	adrenomedullin a [Source:ZFIN;Acc:ZDB-GENE-120221-5]	1.08233	0.355567	0.0208326	0.440994
ENSDARG00000016255	chmp4ba	charged multivesicular body protein 4Ba [Source:ZFIN;Acc:ZDB-GENE-040426-906]	0.574215	0.353943	0.0209368	0.442647
ENSDARG00000082123	NC_002333.15	None	-0.600726	0.353943	0.0209512	0.442647
ENSDARG00000020197	rpl5a	ribosomal protein L5a [Source:ZFIN;Acc:ZDB-GENE-030131-5161]	-0.331947	0.353618	0.0209871	0.442977
ENSDARG00000095312	sc:d0202	sc:d0202 [Source:ZFIN;Acc:ZDB-GENE-080226-9]	0.438375	0.353476	0.0210331	0.443122
ENSDARG00000044982	dhrs3a	dehydrogenase/reductase (SDR family) member 3a [Source:ZFIN;Acc:ZDB-GENE-040801-217]	0.655364	0.353476	0.0210345	0.443122
ENSDARG00000071445	myoz1b	myozenin 1b [Source:ZFIN;Acc:ZDB-GENE-040718-146]	-0.3868	0.352196	0.0211301	0.44443
ENSDARG00000001889	tuba1a	tubulin, alpha 1a [Source:ZFIN;Acc:ZDB-GENE-090507-4]	-0.458108	0.352196	0.0211403	0.44443
ENSDARG00000067848	nmrk2	nicotinamide riboside kinase 2 [Source:ZFIN;Acc:ZDB-GENE-040912-44]	-0.4934	0.352196	0.0211763	0.44443
ENSDARG00000058647	hck	HCK proto-oncogene, Src family tyrosine kinase [Source:ZFIN;Acc:ZDB-GENE-090313-72]	0.913871	0.352196	0.0211788	0.44443
ENSDARG00000096533	rltgr	RAMP-like triterpene glycoside receptor [Source:ZFIN;Acc:ZDB-GENE-100727-4]	-0.600088	0.352196	0.0212167	0.44443
ENSDARG00000044441	si:ch73-194h10.2	si:ch73-194h10.2 [Source:ZFIN;Acc:ZDB-GENE-100921-21]	-0.555771	0.352196	0.0212212	0.44443
ENSDARG00000016793	crybb1l2	crystallin, beta B1, like 2 [Source:ZFIN;Acc:ZDB-GENE-070822-18]	-0.413122	0.352196	0.0212478	0.44443
ENSDARG00000089327	BX120005.1	cytotoxic and regulatory T-cell molecule [Source:NCBI gene;Acc:101884219]	3.09771	0.352196	0.0212592	0.44443
ENSDARG00000006848	parp9	poly(ADP-ribose) polymerase family member 9 [Source:ZFIN;Acc:ZDB-GENE-081104-179]	1.14425	0.351886	0.0212947	0.444748
ENSDARG00000023724	cdc42se1	CDC42 small effector 1 [Source:ZFIN;Acc:ZDB-GENE-030131-9260]	0.494746	0.350793	0.0213756	0.445868
ENSDARG00000029766	nr1i2	nuclear receptor subfamily 1, group I, member 2 [Source:ZFIN;Acc:ZDB-GENE-030903-3]	0.558512	0.350793	0.0213891	0.445868
ENSDARG00000071626	ptgdsb.2	prostaglandin D2 synthase b, tandem duplicate 2 [Source:ZFIN;Acc:ZDB-GENE-030911-3]	-0.709949	0.350597	0.0214221	0.44607
ENSDARG00000018399	rps6kb1a	ribosomal protein S6 kinase b, polypeptide 1a [Source:ZFIN;Acc:ZDB-GENE-091113-52]	0.613528	0.350597	0.0214472	0.44607
ENSDARG00000076820	xkr8.2	XK, Kell blood group complex subunit-related family, member 8, tandem duplicate 2 [Source:ZFIN;Acc:ZDB-GENE-110106-2]	-0.844761	0.350597	0.0214664	0.44607
ENSDARG00000103007	rps3	ribosomal protein S3 [Source:ZFIN;Acc:ZDB-GENE-030131-8494]	-0.321665	0.350597	0.0214834	0.44607
ENSDARG00000043593	rapgef1a	Rap guanine nucleotide exchange factor (GEF) 1a [Source:ZFIN;Acc:ZDB-GENE-081105-26]	0.56891	0.350597	0.0215247	0.44607
ENSDARG00000056587	cyp2r1	cytochrome P450, family 2, subfamily R, polypeptide 1 [Source:ZFIN;Acc:ZDB-GENE-110114-1]	-0.763451	0.350597	0.0215272	0.44607
ENSDARG00000103735	elovl1b	ELOVL fatty acid elongase 1b [Source:ZFIN;Acc:ZDB-GENE-040426-2755]	0.424519	0.350597	0.0215416	0.44607
ENSDARG00000004141	zgc:92630	zgc:92630 [Source:ZFIN;Acc:ZDB-GENE-040718-449]	-0.715874	0.349653	0.0216179	0.447041
ENSDARG00000005485	ucmab	upper zone of growth plate and cartilage matrix associated b [Source:ZFIN;Acc:ZDB-GENE-040426-2368]	-0.509351	0.349653	0.0216293	0.447041
ENSDARG00000030463	tppp3	tubulin polymerization-promoting protein family member 3 [Source:ZFIN;Acc:ZDB-GENE-040426-1909]	-1.07668	0.347623	0.0217806	0.449135
ENSDARG00000090170	rab11fip4a	RAB11 family interacting protein 4 (class II) a [Source:ZFIN;Acc:ZDB-GENE-040718-266]	-0.424482	0.347623	0.0217849	0.449135
ENSDARG00000055504	si:ch211-212k18.7	si:ch211-212k18.7 [Source:ZFIN;Acc:ZDB-GENE-030131-1312]	0.481145	0.347623	0.0217923	0.449135
ENSDARG00000102215	si:ch211-227e10.6	si:ch211-227e10.6 [Source:ZFIN;Acc:ZDB-GENE-050420-355]	1.19692	0.346483	0.0218702	0.450315
ENSDARG00000094752	rpe65b	retinal pigment epithelium-specific protein 65b [Source:ZFIN;Acc:ZDB-GENE-050410-16]	-0.657027	0.345136	0.0219826	0.451715
ENSDARG00000074183	si:dkey-172j4.3	si:dkey-172j4.3 [Source:ZFIN;Acc:ZDB-GENE-081104-24]	0.484608	0.345136	0.0219859	0.451715
ENSDARG00000078388	glis2a	GLIS family zinc finger 2a [Source:ZFIN;Acc:ZDB-GENE-130102-1]	0.663016	0.345136	0.0220001	0.451715
ENSDARG00000113827	RF00017	None	-0.446718	0.343846	0.0220886	0.453058
ENSDARG00000114169	CR354435.2	Histone H3.2 [Source:UniProtKB/Swiss-Prot;Acc:Q4QRF4]	-0.389887	0.343846	0.022107	0.453058
ENSDARG00000078620	si:dkey-156m2.3	si:dkey-156m2.3 [Source:ZFIN;Acc:ZDB-GENE-121213-8]	-0.473187	0.343622	0.0221391	0.453292
ENSDARG00000075161	defbl1	defensin, beta-like 1 [Source:ZFIN;Acc:ZDB-GENE-070207-1]	-0.445522	0.343471	0.0221675	0.453449
ENSDARG00000098236	zgc:174698	zgc:174698 [Source:ZFIN;Acc:ZDB-GENE-080204-74]	-0.996359	0.34209	0.0222876	0.454894
ENSDARG00000034178	cpsf1	cleavage and polyadenylation specific factor 1 [Source:ZFIN;Acc:ZDB-GENE-040709-2]	-0.50175	0.34209	0.0222934	0.454894
ENSDARG00000037196	arid5b	AT-rich interaction domain 5B [Source:ZFIN;Acc:ZDB-GENE-121214-272]	0.398306	0.34209	0.0223089	0.454894
ENSDARG00000039273	fbln5	fibulin 5 [Source:ZFIN;Acc:ZDB-GENE-041010-54]	-0.737017	0.34209	0.0223213	0.454894
ENSDARG00000045633	asb15a	ankyrin repeat and SOCS box containing 15a [Source:ZFIN;Acc:ZDB-GENE-110421-5]	-0.872242	0.340487	0.0224248	0.456576
ENSDARG00000104244	twsg1a	twisted gastrulation BMP signaling modulator 1a [Source:ZFIN;Acc:ZDB-GENE-010509-2]	-0.444372	0.340465	0.0224561	0.456599
ENSDARG00000060494	eprs	glutamyl-prolyl-tRNA synthetase [Source:ZFIN;Acc:ZDB-GENE-030131-638]	-0.403567	0.340465	0.0224677	0.456599
ENSDARG00000002196	bach1b	BTB and CNC homology 1, basic leucine zipper transcription factor 1 b [Source:ZFIN;Acc:ZDB-GENE-050522-220]	0.562867	0.33993	0.0225236	0.457162
ENSDARG00000069100	aldh9a1a.1	aldehyde dehydrogenase 9 family, member A1a, tandem duplicate 1 [Source:ZFIN;Acc:ZDB-GENE-030131-1257]	-0.423969	0.33993	0.0225372	0.457162
ENSDARG00000117231	FO834828.1	mucin-5AC-like [Source:NCBI gene;Acc:101885779]	-0.913147	0.339861	0.0225617	0.457234
ENSDARG00000004904	gys2	glycogen synthase 2 [Source:ZFIN;Acc:ZDB-GENE-030826-31]	-0.650921	0.339587	0.0225978	0.457523
ENSDARG00000098441	nars2	asparaginyl-tRNA synthetase 2, mitochondrial [Source:ZFIN;Acc:ZDB-GENE-060929-596]	0.906368	0.339587	0.0226178	0.457523
ENSDARG00000097330	CR759826.1	None	-4.03929	#VALUE!	0.0226995	NA
ENSDARG00000037281	fgg	fibrinogen gamma chain [Source:ZFIN;Acc:ZDB-GENE-040426-1998]	1.27168	0.338276	0.0227071	0.458907
ENSDARG00000067918	elp5	elongator acetyltransferase complex subunit 5 [Source:ZFIN;Acc:ZDB-GENE-061215-33]	-0.686603	0.337445	0.0227716	0.459785
ENSDARG00000041911	si:ch211-245h14.1	si:ch211-245h14.1 [Source:ZFIN;Acc:ZDB-GENE-041014-350]	1.42805	0.336238	0.0228561	0.461065
ENSDARG00000038228	selenow2a	selenoprotein W, 2a [Source:ZFIN;Acc:ZDB-GENE-030428-1]	-0.361014	0.336	0.0228897	0.461318
ENSDARG00000015628	psmd10	proteasome 26S subunit, non-ATPase 10 [Source:ZFIN;Acc:ZDB-GENE-050112-1]	0.741202	0.33516	0.0229775	0.462211
ENSDARG00000056519	si:dkey-280e21.3	si:dkey-280e21.3 [Source:ZFIN;Acc:ZDB-GENE-140106-61]	-0.563734	0.33516	0.0229809	0.462211
ENSDARG00000117069	CABZ01060373.1	inverted formin, FH2 and WH2 domain containing [Source:NCBI gene;Acc:792715]	0.722767	0.33516	0.0229974	0.462211
ENSDARG00000036834	krt92	keratin 92 [Source:ZFIN;Acc:ZDB-GENE-050417-363]	-0.588451	0.33506	0.0230239	0.462317
ENSDARG00000054929	zgc:110540	zgc:110540 [Source:ZFIN;Acc:ZDB-GENE-050327-77]	-0.496653	0.334789	0.0230594	0.462606
ENSDARG00000100336	pik3r6a	phosphoinositide-3-kinase, regulatory subunit 6a [Source:ZFIN;Acc:ZDB-GENE-170330-1]	0.713525	0.332994	0.0231761	0.464521
ENSDARG00000005821	ncf2	neutrophil cytosolic factor 2 [Source:ZFIN;Acc:ZDB-GENE-070209-29]	1.31417	0.332676	0.0232144	0.464862
ENSDARG00000004270	atl3	atlastin 3 [Source:ZFIN;Acc:ZDB-GENE-041010-109]	0.42126	0.332629	0.0232382	0.464913
ENSDARG00000079765	si:ch211-112f3.4	si:ch211-112f3.4 [Source:ZFIN;Acc:ZDB-GENE-141219-9]	1.1326	0.326835	0.0235718	0.471157
ENSDARG00000078059	nudcd2	NudC domain containing 2 [Source:ZFIN;Acc:ZDB-GENE-040801-49]	-0.80975	0.326085	0.0236405	0.471971
ENSDARG00000020645	slc7a3a	solute carrier family 7 (cationic amino acid transporter, y+ system), member 3a [Source:ZFIN;Acc:ZDB-GENE-041114-206]	0.382085	0.326085	0.0236557	0.471971
ENSDARG00000058682	cd8b	cd8 beta [Source:ZFIN;Acc:ZDB-GENE-091204-31]	3.89729	#VALUE!	0.0236891	NA
ENSDARG00000029168	ppfibp2b	PTPRF interacting protein, binding protein 2b (liprin beta 2) [Source:ZFIN;Acc:ZDB-GENE-040718-54]	0.437558	0.325101	0.023731	0.473042
ENSDARG00000095388	BX323590.2	uncharacterized LOC100536104 [Source:NCBI gene;Acc:100536104]	-0.846269	0.323813	0.0238232	0.474446
ENSDARG00000098108	dusp2	dual specificity phosphatase 2 [Source:ZFIN;Acc:ZDB-GENE-040801-188]	0.721521	0.32378	0.0238467	0.474483
ENSDARG00000015312	klf12a	Kruppel-like factor 12a [Source:ZFIN;Acc:ZDB-GENE-030131-9188]	0.551377	0.323607	0.0238779	0.474671
ENSDARG00000113540	RF00017	None	-0.602726	0.32357	0.0239016	0.474711
ENSDARG00000058325	casp8	caspase 8, apoptosis-related cysteine peptidase [Source:ZFIN;Acc:ZDB-GENE-000713-1]	0.661094	0.3213	0.0240488	0.4772
ENSDARG00000075116	sall2	spalt-like transcription factor 2 [Source:ZFIN;Acc:ZDB-GENE-030829-32]	0.908632	0.319487	0.0241713	0.479196
ENSDARG00000010791	dla	deltaA [Source:ZFIN;Acc:ZDB-GENE-980526-29]	-0.608499	0.317914	0.024281	0.480935
ENSDARG00000071657	si:dkey-19a16.4	si:dkey-19a16.4 [Source:ZFIN;Acc:ZDB-GENE-050208-652]	0.937393	0.315956	0.0244128	0.483108
ENSDARG00000068141	tnfsf11	TNF superfamily member 11 [Source:ZFIN;Acc:ZDB-GENE-090805-2]	0.996434	0.314814	0.0244992	0.484379
ENSDARG00000089390	pnpla2	patatin-like phospholipase domain containing 2 [Source:ZFIN;Acc:ZDB-GENE-120913-3]	0.872419	0.314092	0.0245622	0.485186
ENSDARG00000033443	mdm2	MDM2 oncogene, E3 ubiquitin protein ligase [Source:ZFIN;Acc:ZDB-GENE-990415-153]	0.480682	0.312571	0.0246706	0.486888
ENSDARG00000042409	RALGDS	si:ch211-251j10.3 [Source:ZFIN;Acc:ZDB-GENE-081105-110]	0.544578	0.312089	0.0247203	0.487429
ENSDARG00000055752	npas4a	neuronal PAS domain protein 4a [Source:ZFIN;Acc:ZDB-GENE-060616-396]	0.745921	0.311995	0.0247686	0.487534
ENSDARG00000018334	rpl35	ribosomal protein L35 [Source:ZFIN;Acc:ZDB-GENE-020419-2]	-0.310612	0.311995	0.0247836	0.487534
ENSDARG00000014239	esyt1b	extended synaptotagmin-like protein 1b [Source:ZFIN;Acc:ZDB-GENE-040724-209]	-0.488323	0.311995	0.0247925	0.487534
ENSDARG00000088247	si:ch1073-303k11.2	si:ch1073-303k11.2 [Source:ZFIN;Acc:ZDB-GENE-141216-99]	0.746059	0.31077	0.0248943	0.488911
ENSDARG00000103830	ddr2l	discoidin domain receptor family, member 2, like [Source:ZFIN;Acc:ZDB-GENE-041210-162]	0.465388	0.31077	0.0249073	0.488911
ENSDARG00000053254	mylpfa	myosin light chain, phosphorylatable, fast skeletal muscle a [Source:ZFIN;Acc:ZDB-GENE-990712-15]	-0.304439	0.31042	0.0249497	0.489305
ENSDARG00000104524	CR391991.4	macrophage mannose receptor 1-like [Source:NCBI gene;Acc:101885237]	-2.99958	#VALUE!	0.0252274	NA
ENSDARG00000071871	glod5	glyoxalase domain containing 5 [Source:ZFIN;Acc:ZDB-GENE-050522-174]	0.645922	0.303149	0.0253937	0.497566
ENSDARG00000053875	cryba1b	crystallin, beta A1b [Source:ZFIN;Acc:ZDB-GENE-040718-326]	-0.341276	0.300958	0.025545	0.500083
ENSDARG00000012586	fmnl2a	formin-like 2a [Source:ZFIN;Acc:ZDB-GENE-081105-70]	0.435144	0.300124	0.025617	0.501045
ENSDARG00000093131	si:ch211-57f7.7	si:ch211-57f7.7 [Source:ZFIN;Acc:ZDB-GENE-090313-119]	-3.49912	#VALUE!	0.0256913	NA
ENSDARG00000055592	capn2b	calpain 2, (m/II) large subunit b [Source:ZFIN;Acc:ZDB-GENE-050522-84]	-0.570116	0.299589	0.0257143	0.501661
ENSDARG00000018060	pik3r2	phosphoinositide-3-kinase, regulatory subunit 2 (beta) [Source:ZFIN;Acc:ZDB-GENE-040309-1]	-0.350209	0.299589	0.0257345	0.501661
ENSDARG00000043796	ms4a17a.7	membrane-spanning 4-domains, subfamily A, member 17A.7 [Source:ZFIN;Acc:ZDB-GENE-080829-2]	0.851453	0.299589	0.0257369	0.501661
ENSDARG00000103038	pik3r3a	phosphoinositide-3-kinase, regulatory subunit 3a (gamma) [Source:ZFIN;Acc:ZDB-GENE-040426-1978]	-0.383738	0.299589	0.0257403	0.501661
ENSDARG00000105120	gab2	GRB2-associated binding protein 2 [Source:ZFIN;Acc:ZDB-GENE-130530-756]	0.435628	0.299006	0.0257979	0.502335
ENSDARG00000098682	RF00017	None	-0.639002	0.29841	0.0258563	0.503025
ENSDARG00000014591	ilf2	interleukin enhancer binding factor 2 [Source:ZFIN;Acc:ZDB-GENE-040426-2345]	-0.433968	0.297318	0.0259445	0.504292
ENSDARG00000017882	rdh1	retinol dehydrogenase 1 [Source:ZFIN;Acc:ZDB-GENE-030912-15]	-0.831531	0.297184	0.0259791	0.504447
ENSDARG00000027940	kcnf1a	potassium voltage-gated channel, subfamily F, member 1a [Source:ZFIN;Acc:ZDB-GENE-041001-217]	-0.973409	0.297184	0.0259986	0.504447
ENSDARG00000078859	g0s2	G0/G1 switch 2 [Source:ZFIN;Acc:ZDB-GENE-081022-103]	1.75477	0.296401	0.0260734	0.505358
ENSDARG00000040380	arhgef1a	Rho guanine nucleotide exchange factor (GEF) 1a [Source:ZFIN;Acc:ZDB-GENE-030722-5]	0.498229	0.296401	0.0260978	0.505358
ENSDARG00000018002	eci1	enoyl-CoA delta isomerase 1 [Source:ZFIN;Acc:ZDB-GENE-030131-6033]	-0.478544	0.296401	0.0261559	0.505358
ENSDARG00000104436	zgc:153426	zgc:153426 [Source:ZFIN;Acc:ZDB-GENE-060929-220]	-0.436072	0.296401	0.0261562	0.505358
ENSDARG00000038703	hkdc1	hexokinase domain containing 1 [Source:ZFIN;Acc:ZDB-GENE-030131-9801]	-0.936241	0.296401	0.0261611	0.505358
ENSDARG00000093024	si:ch211-213a13.2	si:ch211-213a13.2 [Source:ZFIN;Acc:ZDB-GENE-050208-551]	1.05712	0.295396	0.0262501	0.506528
ENSDARG00000017489	ifi45	interferon alpha inducible protein 45 [Source:ZFIN;Acc:ZDB-GENE-051030-98]	1.20915	0.295396	0.0262858	0.506528
ENSDARG00000052950	arhgap23a	Rho GTPase activating protein 23a [Source:ZFIN;Acc:ZDB-GENE-121019-1]	0.398322	0.295396	0.0262912	0.506528
ENSDARG00000089063	lactbl1a	lactamase, beta-like 1a [Source:ZFIN;Acc:ZDB-GENE-030131-7625]	-0.681581	0.295187	0.026327	0.506772
ENSDARG00000012504	rlbp1a	retinaldehyde binding protein 1a [Source:ZFIN;Acc:ZDB-GENE-040426-1662]	-0.572886	0.294834	0.0263717	0.507185
ENSDARG00000076230	atp10b	ATPase phospholipid transporting 10B [Source:ZFIN;Acc:ZDB-GENE-130530-796]	0.590134	0.294237	0.0264312	0.507883
ENSDARG00000116887	RF00003	None	-0.558435	0.294138	0.0264604	0.507998
ENSDARG00000104818	si:ch211-93f2.1	si:ch211-93f2.1 [Source:ZFIN;Acc:ZDB-GENE-041014-96]	-0.905783	0.293854	0.0265028	0.50833
ENSDARG00000035578	hs3st1l2	heparan sulfate (glucosamine) 3-O-sulfotransferase 1-like 2 [Source:ZFIN;Acc:ZDB-GENE-070202-3]	0.680883	0.293854	0.0265242	0.50833
ENSDARG00000013528	mcm9	minichromosome maintenance 9 homologous recombination repair factor [Source:ZFIN;Acc:ZDB-GENE-041014-310]	-0.795554	0.293284	0.0265823	0.508998
ENSDARG00000117808	CABZ01068366.1	None	0.958878	0.292606	0.0266499	0.509793
ENSDARG00000097485	cfap99	cilia and flagella associated protein 99 [Source:ZFIN;Acc:ZDB-GENE-161107-1]	1.15101	0.292606	0.026684	0.509793
ENSDARG00000053204	snx22	sorting nexin 22 [Source:ZFIN;Acc:ZDB-GENE-060825-154]	0.905054	0.292606	0.0267079	0.509793
ENSDARG00000076532	si:ch211-222l21.1	si:ch211-222l21.1 [Source:ZFIN;Acc:ZDB-GENE-030131-247]	-0.432655	0.292606	0.0267266	0.509793
ENSDARG00000011841	atp5l	ATP synthase, H+ transporting, mitochondrial F0 complex, subunit g [Source:ZFIN;Acc:ZDB-GENE-030131-5177]	-0.368462	0.292606	0.0267404	0.509793
ENSDARG00000093629	si:ch211-106h4.4	si:ch211-106h4.4 [Source:ZFIN;Acc:ZDB-GENE-070705-14]	-3.48661	#VALUE!	0.0268304	NA
ENSDARG00000086391	cald1b	caldesmon 1b [Source:ZFIN;Acc:ZDB-GENE-090313-229]	-0.769097	0.290852	0.0268922	0.511857
ENSDARG00000023712	mao	monoamine oxidase [Source:ZFIN;Acc:ZDB-GENE-040329-3]	-0.594331	0.290852	0.0268955	0.511857
ENSDARG00000114570	RF00003	None	-0.775412	0.290542	0.0269381	0.512222
ENSDARG00000103226	dhcr7	7-dehydrocholesterol reductase [Source:ZFIN;Acc:ZDB-GENE-030912-9]	-0.656987	0.289276	0.0270402	0.513717
ENSDARG00000035858	cnn2	calponin 2 [Source:ZFIN;Acc:ZDB-GENE-030131-542]	0.43229	0.288661	0.027102	0.514445
ENSDARG00000030139	sdhdb	succinate dehydrogenase complex, subunit D, integral membrane protein b [Source:ZFIN;Acc:ZDB-GENE-040822-17]	-0.383142	0.288524	0.0271342	0.514608
ENSDARG00000006691	rpl12	ribosomal protein L12 [Source:ZFIN;Acc:ZDB-GENE-030131-5297]	-0.369606	0.28768	0.0272105	0.515608
ENSDARG00000006603	csrp1a	cysteine and glycine-rich protein 1a [Source:ZFIN;Acc:ZDB-GENE-030909-4]	0.536155	0.286717	0.0272945	0.516753
ENSDARG00000002589	mylpfb	myosin light chain, phosphorylatable, fast skeletal muscle b [Source:ZFIN;Acc:ZDB-GENE-040912-115]	-0.29785	0.286351	0.0273412	0.517188
ENSDARG00000113657	LO018363.2	None	-0.857835	0.285951	0.0273901	0.517665
ENSDARG00000077217	zgc:162184	zgc:162184 [Source:ZFIN;Acc:ZDB-GENE-070424-83]	0.850891	0.285327	0.0274531	0.518409
ENSDARG00000039493	naa20	N(alpha)-acetyltransferase 20, NatB catalytic subunit [Source:ZFIN;Acc:ZDB-GENE-050327-47]	-0.479539	0.283299	0.0276055	0.520836
ENSDARG00000068869	si:ch211-250m6.4	si:ch211-250m6.4 [Source:ZFIN;Acc:ZDB-GENE-061009-21]	1.68883	0.281424	0.0277665	0.523089
ENSDARG00000068621	si:ch211-181d7.3	si:ch211-181d7.3 [Source:ZFIN;Acc:ZDB-GENE-121214-30]	0.917072	0.281424	0.0277727	0.523089
ENSDARG00000032868	pde4ba	phosphodiesterase 4B, cAMP-specific a [Source:ZFIN;Acc:ZDB-GENE-030131-9570]	0.345441	0.279019	0.0279725	0.525994
ENSDARG00000006636	slitrk2	SLIT and NTRK-like family, member 2 [Source:ZFIN;Acc:ZDB-GENE-080327-7]	-0.925706	0.279019	0.0279751	0.525994
ENSDARG00000037789	pvalb1	parvalbumin 1 [Source:ZFIN;Acc:ZDB-GENE-040625-57]	-0.3418	0.278197	0.0280732	0.526991
ENSDARG00000071015	pbxip1a	pre-B-cell leukemia homeobox interacting protein 1a [Source:ZFIN;Acc:ZDB-GENE-060503-871]	0.484694	0.278197	0.0280918	0.526991
ENSDARG00000031616	g6pca.1	glucose-6-phosphatase a, catalytic subunit, tandem duplicate 1 [Source:ZFIN;Acc:ZDB-GENE-031001-4]	0.996118	0.278197	0.0281136	0.526991
ENSDARG00000104458	rnasekb	ribonuclease, RNase K b [Source:ZFIN;Acc:ZDB-GENE-060825-160]	-0.427058	0.278197	0.0281245	0.526991
ENSDARG00000000606	dnah6	dynein, axonemal, heavy chain 6 [Source:ZFIN;Acc:ZDB-GENE-030616-623]	0.596428	0.277542	0.0281911	0.527786
ENSDARG00000032584	thnsl2	threonine synthase-like 2 [Source:ZFIN;Acc:ZDB-GENE-051127-19]	-1.51174	0.27633	0.0282941	0.529262
ENSDARG00000079353	si:ch211-165d12.4	si:ch211-165d12.4 [Source:ZFIN;Acc:ZDB-GENE-080303-7]	-1.15599	0.276298	0.028328	0.5293
ENSDARG00000023722	hcrtr2	hypocretin (orexin) receptor 2 [Source:ZFIN;Acc:ZDB-GENE-070228-3]	1.56278	0.276298	0.0283652	0.5293
ENSDARG00000033361	asl	argininosuccinate lyase [Source:ZFIN;Acc:ZDB-GENE-040426-1152]	0.747607	0.276298	0.0283687	0.5293
ENSDARG00000091298	pmela	premelanosome protein a [Source:ZFIN;Acc:ZDB-GENE-030131-9818]	-0.400685	0.27622	0.0284209	0.529396
ENSDARG00000111040	LO018128.1	None	-0.360697	0.27622	0.0284223	0.529396
ENSDARG00000067794	cabz01076234.2	cabz01076234.2 [Source:ZFIN;Acc:ZDB-GENE-160727-2]	0.917452	0.274843	0.0285599	0.531076
ENSDARG00000092705	BX649384.2	None	-1.40291	0.274843	0.0285611	0.531076
ENSDARG00000105119	si:ch211-258f1.3	si:ch211-258f1.3 [Source:ZFIN;Acc:ZDB-GENE-070912-252]	0.993583	0.274192	0.0286283	0.531873
ENSDARG00000062326	hmgn7	high mobility group nucleosomal binding domain 7 [Source:ZFIN;Acc:ZDB-GENE-061215-23]	-0.374145	0.274104	0.0286584	0.53198
ENSDARG00000091951	nuggc.2	nuclear GTPase, germinal center associated, tandem duplicate 2 [Source:ZFIN;Acc:ZDB-GENE-060503-185]	-3.5129	#VALUE!	0.0287128	NA
ENSDARG00000059423	prune2	prune homolog 2 with BCH domain [Source:ZFIN;Acc:ZDB-GENE-050309-222]	-0.476113	0.273406	0.0287289	0.532836
ENSDARG00000115441	RF00003	None	-0.410374	0.2716	0.0288793	0.535056
ENSDARG00000094154	hist2h3c	histone cluster 2, H3c [Source:ZFIN;Acc:ZDB-GENE-070424-8]	-0.366812	0.2716	0.0289131	0.535056
ENSDARG00000103952	CABZ01054391.1	NACHT, LRR and PYD domains-containing protein 12-like [Source:NCBI gene;Acc:100150280]	-0.819267	0.2716	0.028922	0.535056
ENSDARG00000057498	habp2	hyaluronan binding protein 2 [Source:ZFIN;Acc:ZDB-GENE-030131-4721]	-1.1706	0.271321	0.0289651	0.535401
ENSDARG00000054616	cldni	claudin i [Source:ZFIN;Acc:ZDB-GENE-010328-9]	0.357288	0.270961	0.0290136	0.535844
ENSDARG00000002967	pdap1b	pdgfa associated protein 1b [Source:ZFIN;Acc:ZDB-GENE-040426-942]	0.730204	0.27089	0.0290428	0.535932
ENSDARG00000045036	cdc42ep4b	CDC42 effector protein (Rho GTPase binding) 4b [Source:ZFIN;Acc:ZDB-GENE-091008-2]	0.404863	0.270569	0.029113	0.536328
ENSDARG00000010255	bin2b	bridging integrator 2b [Source:ZFIN;Acc:ZDB-GENE-030131-5598]	0.79126	0.270569	0.0291264	0.536328
ENSDARG00000076623	col14a1b	collagen, type XIV, alpha 1b [Source:ZFIN;Acc:ZDB-GENE-030131-1985]	-0.546604	0.270569	0.0291379	0.536328
ENSDARG00000111178	RF00003	None	-0.491046	0.270314	0.0291877	0.536644
ENSDARG00000105118	zgc:171566	zgc:171566 [Source:ZFIN;Acc:ZDB-GENE-050309-193]	0.504219	0.270314	0.0292041	0.536644
ENSDARG00000109926	si:ch211-113a14.19	si:ch211-113a14.19 [Source:ZFIN;Acc:ZDB-GENE-121214-198]	-0.379678	0.26889	0.029333	0.538406
ENSDARG00000044002	cyp2x7	cytochrome P450, family 2, subfamily X, polypeptide 7 [Source:ZFIN;Acc:ZDB-GENE-110114-2]	0.734646	0.26889	0.0293492	0.538406
ENSDARG00000075733	zyx	zyxin [Source:ZFIN;Acc:ZDB-GENE-070928-18]	0.487044	0.268817	0.0293788	0.538496
ENSDARG00000082394	dre-mir-130c-1	dre-mir-130c-1 [Source:miRBase;Acc:MI0001987]	-1.44404	0.267811	0.0294716	0.539746
ENSDARG00000043211	ripk4	receptor-interacting serine-threonine kinase 4 [Source:ZFIN;Acc:ZDB-GENE-040426-2042]	0.58013	0.267201	0.0295378	0.540505
ENSDARG00000062720	pcdh1a	protocadherin 1a [Source:ZFIN;Acc:ZDB-GENE-091116-32]	0.428453	0.267106	0.0295689	0.540622
ENSDARG00000099094	CR974475.1	None	2.50362	0.266931	0.0296056	0.54084
ENSDARG00000013670	hyou1	hypoxia up-regulated 1 [Source:ZFIN;Acc:ZDB-GENE-030131-5344]	0.420221	0.266257	0.0296763	0.54168
ENSDARG00000063914	mt-nd3	NADH dehydrogenase 3, mitochondrial [Source:ZFIN;Acc:ZDB-GENE-011205-9]	-0.318873	0.265587	0.029747	0.542517
ENSDARG00000011693	ttc36	tetratricopeptide repeat domain 36 [Source:ZFIN;Acc:ZDB-GENE-041114-87]	-0.882536	0.264912	0.0298181	0.54336
ENSDARG00000103535	SORCS3	zmp:0000001327 [Source:NCBI gene;Acc:100534837]	0.549149	0.264658	0.0298604	0.543678
ENSDARG00000069615	ckmt2a	creatine kinase, mitochondrial 2a (sarcomeric) [Source:ZFIN;Acc:ZDB-GENE-030131-5717]	-0.454992	0.264454	0.0298993	0.543933
ENSDARG00000045843	apex1	APEX nuclease (multifunctional DNA repair enzyme) 1 [Source:ZFIN;Acc:ZDB-GENE-040426-2761]	-0.537402	0.262663	0.0300732	0.546182
ENSDARG00000078172	CU984600.1	prostaglandin F2 receptor inhibitor [Source:NCBI gene;Acc:101883373]	0.461328	0.262663	0.0300807	0.546182
ENSDARG00000056008	atp5mc1	ATP synthase membrane subunit c locus 1 [Source:ZFIN;Acc:ZDB-GENE-040426-1966]	-0.323706	0.262663	0.0300978	0.546182
ENSDARG00000100133	cnmd	chondromodulin [Source:ZFIN;Acc:ZDB-GENE-010713-1]	-0.396618	0.262451	0.0301494	0.546448
ENSDARG00000075707	nid2a	nidogen 2a (osteonidogen) [Source:ZFIN;Acc:ZDB-GENE-030827-2]	-0.452123	0.262451	0.0301625	0.546448
ENSDARG00000036840	krt15	keratin 15 [Source:ZFIN;Acc:ZDB-GENE-040426-2931]	-0.560743	0.262044	0.0302795	0.54696
ENSDARG00000095695	ms4a17a.10	membrane-spanning 4-domains, subfamily A, member 17A.10 [Source:ZFIN;Acc:ZDB-GENE-080829-3]	1.23758	0.262044	0.0302925	0.54696
ENSDARG00000058538	alcamb	activated leukocyte cell adhesion molecule b [Source:ZFIN;Acc:ZDB-GENE-030131-1768]	0.489319	0.262044	0.0303013	0.54696
ENSDARG00000115271	RPL37A	zgc:171772 [Source:ZFIN;Acc:ZDB-GENE-070928-31]	-0.330343	0.262044	0.0303113	0.54696
ENSDARG00000045014	tuba2	tubulin, alpha 2 [Source:ZFIN;Acc:ZDB-GENE-040426-1970]	-0.406625	0.262044	0.0303158	0.54696
ENSDARG00000026049	mxf	myxovirus (influenza virus) resistance F [Source:ZFIN;Acc:ZDB-GENE-030721-9]	1.66034	0.260229	0.0304679	0.549251
ENSDARG00000058871	si:ch73-142c19.1	si:ch73-142c19.1 [Source:ZFIN;Acc:ZDB-GENE-090311-15]	0.90786	0.260225	0.0304933	0.549256
ENSDARG00000109375	RF01848	None	-0.84065	0.259947	0.0305573	0.549608
ENSDARG00000096403	CT027638.1	None	0.464839	0.259947	0.0305631	0.549608
ENSDARG00000061725	mast3a	microtubule associated serine/threonine kinase 3a [Source:ZFIN;Acc:ZDB-GENE-040914-35]	0.461036	0.259649	0.0306092	0.549985
ENSDARG00000019932	slc5a11	solute carrier family 5 (sodium/inositol cotransporter), member 11 [Source:ZFIN;Acc:ZDB-GENE-041114-9]	-1.03819	0.259159	0.030669	0.550606
ENSDARG00000010531	scamp4	secretory carrier membrane protein 4 [Source:ZFIN;Acc:ZDB-GENE-050913-40]	0.474273	0.258731	0.0307244	0.551149
ENSDARG00000094809	ms4a17a.11	membrane-spanning 4-domains, subfamily A, member 17A.11 [Source:ZFIN;Acc:ZDB-GENE-050417-157]	0.53325	0.257797	0.0308158	0.552335
ENSDARG00000053133	b3gnt7l	UDP-GlcNAc:betaGal beta-1,3-N-acetylglucosaminyltransferase 7, like [Source:ZFIN;Acc:ZDB-GENE-040718-143]	0.917626	0.257604	0.0308548	0.552581
ENSDARG00000097556	cyp8b2	cytochrome P450, family 8, subfamily B, polypeptide 2 [Source:ZFIN;Acc:ZDB-GENE-080212-9]	-1.97365	0.256655	0.0309476	0.55379
ENSDARG00000100170	pam	peptidylglycine alpha-amidating monooxygenase [Source:ZFIN;Acc:ZDB-GENE-090313-384]	0.389357	0.255921	0.0310253	0.554727
ENSDARG00000045560	mybpc1	myosin binding protein C, slow type [Source:ZFIN;Acc:ZDB-GENE-041114-196]	-0.499011	0.254202	0.0311739	0.556927
ENSDARG00000055475	rps27.2	ribosomal protein S27, isoform 2 [Source:ZFIN;Acc:ZDB-GENE-040426-1735]	-0.330996	0.253946	0.0312363	0.557255
ENSDARG00000097683	sptbn5	spectrin, beta, non-erythrocytic 5 [Source:ZFIN;Acc:ZDB-GENE-131121-26]	-0.711982	0.253946	0.0312585	0.557255
ENSDARG00000034262	pld2	phospholipase D2 [Source:ZFIN;Acc:ZDB-GENE-060216-4]	0.486305	0.253946	0.0312769	0.557255
ENSDARG00000104173	tufm	Tu translation elongation factor, mitochondrial [Source:ZFIN;Acc:ZDB-GENE-050320-73]	-0.406597	0.253946	0.0312941	0.557255
ENSDARG00000002968	a1cf	apobec1 complementation factor [Source:ZFIN;Acc:ZDB-GENE-060824-3]	-0.580568	0.253393	0.0313595	0.557965
ENSDARG00000113599	hbbe1.1	hemoglobin beta embryonic-1.1 [Source:ZFIN;Acc:ZDB-GENE-030616-7]	-0.410601	0.252692	0.0314358	0.558866
ENSDARG00000042221	mthfd1l	methylenetetrahydrofolate dehydrogenase (NADP+ dependent) 1 like [Source:ZFIN;Acc:ZDB-GENE-041001-133]	0.526758	0.251057	0.0315972	0.560974
ENSDARG00000087390	AL935210.1	hemoglobin, beta embryonic 1.3 [Source:NCBI gene;Acc:573653]	-0.519881	0.251057	0.0316056	0.560974
ENSDARG00000076996	si:ch73-182a11.2	si:ch73-182a11.2 [Source:ZFIN;Acc:ZDB-GENE-130530-816]	-0.718396	0.250646	0.0316613	0.561506
ENSDARG00000034470	aldoab	aldolase a, fructose-bisphosphate, b [Source:ZFIN;Acc:ZDB-GENE-040426-2299]	-0.309299	0.250546	0.0316942	0.561634
ENSDARG00000088699	pdzd8	PDZ domain containing 8 [Source:ZFIN;Acc:ZDB-GENE-110310-2]	0.47252	0.250205	0.0317595	0.562075
ENSDARG00000055276	rel	v-rel avian reticuloendotheliosis viral oncogene homolog [Source:ZFIN;Acc:ZDB-GENE-040718-255]	0.552343	0.250205	0.0317705	0.562075
ENSDARG00000074254	abcb6b	ATP-binding cassette, sub-family B (MDR/TAP), member 6b [Source:ZFIN;Acc:ZDB-GENE-070912-584]	0.734913	0.249468	0.0318502	0.563031
ENSDARG00000090346	zmp:0000000991	zmp:0000000991 [Source:ZFIN;Acc:ZDB-GENE-130530-994]	-0.738148	0.249387	0.0319043	0.563135
ENSDARG00000069438	neurl1aa	neuralized E3 ubiquitin protein ligase 1Aa [Source:ZFIN;Acc:ZDB-GENE-090311-3]	0.451915	0.249387	0.0319076	0.563135
ENSDARG00000110258	RF00017	None	-0.350488	0.248133	0.0320258	0.564764
ENSDARG00000070157	tgm2a	transglutaminase 2, C polypeptide A [Source:ZFIN;Acc:ZDB-GENE-040912-78]	-1.12591	0.247602	0.0321131	0.565455
ENSDARG00000005989	rgl1	ral guanine nucleotide dissociation stimulator-like 1 [Source:ZFIN;Acc:ZDB-GENE-040426-1816]	0.405004	0.247602	0.0321275	0.565455
ENSDARG00000020086	nuak1a	NUAK family, SNF1-like kinase, 1a [Source:ZFIN;Acc:ZDB-GENE-041210-122]	0.587222	0.247602	0.0321425	0.565455
ENSDARG00000069878	snu13a	SNU13 homolog, small nuclear ribonucleoprotein a (U4/U6.U5) [Source:ZFIN;Acc:ZDB-GENE-040426-879]	-0.57049	0.247365	0.032186	0.565764
ENSDARG00000102415	scinla	scinderin like a [Source:ZFIN;Acc:ZDB-GENE-030131-2005]	-0.428973	0.24694	0.032254	0.566318
ENSDARG00000038668	gbp1	guanylate binding protein 1 [Source:ZFIN;Acc:ZDB-GENE-040718-32]	1.40139	0.24694	0.0322693	0.566318
ENSDARG00000077975	si:ch73-343l4.8	si:ch73-343l4.8 [Source:ZFIN;Acc:ZDB-GENE-090313-159]	3.41639	#VALUE!	0.0324549	NA
ENSDARG00000093359	inpp5jb	inositol polyphosphate-5-phosphatase Jb [Source:ZFIN;Acc:ZDB-GENE-081104-46]	0.788676	0.243146	0.0325785	0.571287
ENSDARG00000030411	crygn2	crystallin, gamma N2 [Source:ZFIN;Acc:ZDB-GENE-040801-16]	-0.356015	0.243082	0.0326094	0.57137
ENSDARG00000062721	dennd4a	DENN/MADD domain containing 4A [Source:ZFIN;Acc:ZDB-GENE-060503-285]	0.42923	0.242536	0.0326832	0.57209
ENSDARG00000113103	BX530077.1	growth arrest and DNA damage-inducible protein GADD45 gamma-like [Source:NCBI gene;Acc:797032]	-0.698492	0.242536	0.0327265	0.57209
ENSDARG00000044820	cstf1	cleavage stimulation factor, 3' pre-RNA, subunit 1 [Source:ZFIN;Acc:ZDB-GENE-030131-2958]	-0.563074	0.242536	0.0327469	0.57209
ENSDARG00000058102	sardh	sarcosine dehydrogenase [Source:ZFIN;Acc:ZDB-GENE-040426-996]	-0.39763	0.242536	0.0327551	0.57209
ENSDARG00000094688	BX005414.1	None	3.38654	#VALUE!	0.0327825	NA
ENSDARG00000045262	gsnb	gelsolin b [Source:ZFIN;Acc:ZDB-GENE-030131-8567]	-0.509305	0.242237	0.0328039	0.572484
ENSDARG00000111638	CABZ01040998.1	None	1.09176	0.241959	0.0328647	0.57285
ENSDARG00000104478	cap2	cyclase associated actin cytoskeleton regulatory protein 2 [Source:ZFIN;Acc:ZDB-GENE-040426-1758]	-0.515101	0.241959	0.0328772	0.57285
ENSDARG00000117654	BX545917.6	None	2.87376	#VALUE!	0.0329309	NA
ENSDARG00000099804	CABZ01059119.1	serine-rich adhesin for platelets-like [Source:NCBI gene;Acc:100002633]	0.755796	0.241511	0.0329374	0.573441
ENSDARG00000026829	cotl1	coactosin-like F-actin binding protein 1 [Source:ZFIN;Acc:ZDB-GENE-030131-8325]	0.327877	0.240196	0.0330636	0.57518
ENSDARG00000112491	hist1h4l	histone 1, H4, like [Source:ZFIN;Acc:ZDB-GENE-070927-10]	-0.366251	0.23996	0.0331079	0.575493
ENSDARG00000031885	psmb12	proteasome subunit beta 12 [Source:ZFIN;Acc:ZDB-GENE-001208-1]	2.36906	0.239775	0.0331717	0.575737
ENSDARG00000110160	SBSPON	somatomedin B and thrombospondin type 1 domain containing [Source:NCBI gene;Acc:100151218]	-1.46144	0.239775	0.0331746	0.575737
ENSDARG00000043932	stmn4l	stathmin-like 4, like [Source:ZFIN;Acc:ZDB-GENE-040718-301]	0.544866	0.23977	0.0332013	0.575744
ENSDARG00000020143	pah	phenylalanine hydroxylase [Source:ZFIN;Acc:ZDB-GENE-031006-2]	-0.446614	0.239219	0.0332699	0.576476
ENSDARG00000110604	RF01848	None	-2.30587	0.238467	0.0333539	0.577475
ENSDARG00000111323	si:ch211-51i16.1	si:ch211-51i16.1 [Source:ZFIN;Acc:ZDB-GENE-131127-39]	-1.58412	0.237133	0.033483	0.579251
ENSDARG00000010556	mmp25b	matrix metallopeptidase 25b [Source:ZFIN;Acc:ZDB-GENE-100308-4]	1.53531	0.237099	0.0335122	0.579297
ENSDARG00000070141	si:ch211-191i18.2	si:ch211-191i18.2 [Source:ZFIN;Acc:ZDB-GENE-060503-769]	0.878693	0.236636	0.0336342	0.579914
ENSDARG00000035459	spns3	spinster homolog 3 (Drosophila) [Source:ZFIN;Acc:ZDB-GENE-060531-7]	0.83849	0.236636	0.0336604	0.579914
ENSDARG00000075975	slc45a3	solute carrier family 45, member 3 [Source:ZFIN;Acc:ZDB-GENE-070509-3]	1.29802	0.236636	0.0336787	0.579914
ENSDARG00000061140	colec12	collectin sub-family member 12 [Source:ZFIN;Acc:ZDB-GENE-030131-9807]	0.405337	0.236636	0.033679	0.579914
ENSDARG00000104227	nop10	NOP10 ribonucleoprotein homolog (yeast) [Source:ZFIN;Acc:ZDB-GENE-041007-4]	-0.651143	0.236636	0.0336807	0.579914
ENSDARG00000032482	si:dkey-40c11.2	si:dkey-40c11.2 [Source:ZFIN;Acc:ZDB-GENE-060526-300]	0.416685	0.236636	0.033707	0.579914
ENSDARG00000027355	slc25a4	solute carrier family 25 (mitochondrial carrier; adenine nucleotide translocator), member 4 [Source:ZFIN;Acc:ZDB-GENE-030131-5275]	-0.298369	0.236551	0.0337401	0.580028
ENSDARG00000038716	casq1a	calsequestrin 1a [Source:ZFIN;Acc:ZDB-GENE-040801-139]	-0.466672	0.235951	0.0338603	0.58083
ENSDARG00000041799	cx43	connexin 43 [Source:ZFIN;Acc:ZDB-GENE-991105-4]	-0.39409	0.235951	0.0338639	0.58083
ENSDARG00000087306	CABZ01038521.1	None	0.704924	0.235951	0.0338721	0.58083
ENSDARG00000003699	atp7a	ATPase copper transporting alpha [Source:ZFIN;Acc:ZDB-GENE-060825-45]	0.42628	0.235951	0.033893	0.58083
ENSDARG00000009447	atp5mc3b	ATP synthase membrane subunit c locus 3b [Source:ZFIN;Acc:ZDB-GENE-020814-1]	-0.350388	0.235654	0.0339428	0.581227
ENSDARG00000039517	c8b	complement component 8, beta polypeptide [Source:ZFIN;Acc:ZDB-GENE-070912-163]	0.611086	0.235099	0.0340128	0.581971
ENSDARG00000041041	cxcr3.2	chemokine (C-X-C motif) receptor 3, tandem duplicate 2 [Source:ZFIN;Acc:ZDB-GENE-041114-186]	-1.49412	0.234764	0.0340657	0.58242
ENSDARG00000058861	ncln	nicalin [Source:ZFIN;Acc:ZDB-GENE-030131-8788]	-0.413149	0.234048	0.0341486	0.583381
ENSDARG00000036820	mgll	monoglyceride lipase [Source:ZFIN;Acc:ZDB-GENE-031006-9]	0.403119	0.233331	0.0342317	0.584345
ENSDARG00000019496	esd	esterase D/formylglutathione hydrolase [Source:ZFIN;Acc:ZDB-GENE-050417-328]	-0.460498	0.233281	0.0342624	0.584411
ENSDARG00000115425	CABZ01038524.1	None	0.91066	0.230543	0.034506	0.588108
ENSDARG00000063577	klhl35	kelch-like family member 35 [Source:ZFIN;Acc:ZDB-GENE-091118-66]	3.32059	#VALUE!	0.0345747	NA
ENSDARG00000021739	klhl24a	kelch-like family member 24a [Source:ZFIN;Acc:ZDB-GENE-061013-572]	0.450548	0.229595	0.0346093	0.589394
ENSDARG00000020926	creb3l3l	cAMP responsive element binding protein 3-like 3 like [Source:ZFIN;Acc:ZDB-GENE-040426-2942]	0.374637	0.229595	0.034677	0.589394
ENSDARG00000078773	tmem70	transmembrane protein 70 [Source:ZFIN;Acc:ZDB-GENE-070912-593]	-0.687007	0.229595	0.0347011	0.589394
ENSDARG00000091996	tcnbb	transcobalamin beta b [Source:ZFIN;Acc:ZDB-GENE-030131-12]	-0.413336	0.229595	0.0347145	0.589394
ENSDARG00000030602	rps19	ribosomal protein S19 [Source:ZFIN;Acc:ZDB-GENE-040426-1716]	-0.327367	0.229595	0.034733	0.589394
ENSDARG00000112375	CR762436.1	Histone H3.2 [Source:UniProtKB/Swiss-Prot;Acc:Q4QRF4]	-0.375294	0.229595	0.0347492	0.589394
ENSDARG00000105097	RF00017	None	-0.402929	0.229595	0.0347819	0.589394
ENSDARG00000102981	cyp2k16	cytochrome P450, family 2, subfamily K, polypeptide16 [Source:ZFIN;Acc:ZDB-GENE-041010-37]	-0.551034	0.229595	0.03483	0.589394
ENSDARG00000041323	csdc2a	cold shock domain containing C2, RNA binding a [Source:ZFIN;Acc:ZDB-GENE-040718-442]	-0.505003	0.229595	0.034874	0.589394
ENSDARG00000052702	capn1a	calpain 1, (mu/I) large subunit a [Source:ZFIN;Acc:ZDB-GENE-040426-1263]	0.416748	0.229595	0.0348768	0.589394
ENSDARG00000074002	slc6a11a	solute carrier family 6 (neurotransmitter transporter), member 11a [Source:ZFIN;Acc:ZDB-GENE-030131-3729]	-1.0297	0.229595	0.0348779	0.589394
ENSDARG00000017834	micall2b	mical-like 2b [Source:ZFIN;Acc:ZDB-GENE-030131-5803]	0.634553	0.228487	0.034994	0.590898
ENSDARG00000082716	NC_002333.16	None	-0.375557	0.227982	0.0350617	0.591585
ENSDARG00000001676	gpm6bb	glycoprotein M6Bb [Source:ZFIN;Acc:ZDB-GENE-030710-10]	-0.350747	0.226955	0.0351719	0.592986
ENSDARG00000092419	vtg7	vitellogenin 7 [Source:ZFIN;Acc:ZDB-GENE-001201-6]	2.82977	#VALUE!	0.0352212	NA
ENSDARG00000055618	acta1b	actin, alpha 1b, skeletal muscle [Source:ZFIN;Acc:ZDB-GENE-030131-55]	-0.328376	0.226104	0.0352681	0.59415
ENSDARG00000052330	slc4a2b	solute carrier family 4 (anion exchanger), member 2b [Source:ZFIN;Acc:ZDB-GENE-030429-14]	0.454219	0.225302	0.0353604	0.595247
ENSDARG00000115808	RF00003	None	-0.394219	0.222021	0.0356732	0.599762
ENSDARG00000074316	itga1	integrin, alpha 1 [Source:ZFIN;Acc:ZDB-GENE-091118-115]	0.41237	0.222021	0.0356881	0.599762
ENSDARG00000058306	prpf18	PRP18 pre-mRNA processing factor 18 homolog (yeast) [Source:ZFIN;Acc:ZDB-GENE-040704-45]	-0.630881	0.222021	0.0357109	0.599762
ENSDARG00000013784	zgc:77158	zgc:77158 [Source:ZFIN;Acc:ZDB-GENE-040426-1799]	0.466056	0.220867	0.0358874	0.601358
ENSDARG00000070560	nap1l4a	nucleosome assembly protein 1-like 4a [Source:ZFIN;Acc:ZDB-GENE-030131-9099]	-0.40015	0.220867	0.0358921	0.601358
ENSDARG00000110756	CLEC3A	C-type lectin domain family 3, member A [Source:NCBI gene;Acc:100330122]	-0.596104	0.220867	0.0359915	0.601358
ENSDARG00000055591	pipox	pipecolic acid oxidase [Source:ZFIN;Acc:ZDB-GENE-110627-2]	-0.781903	0.220867	0.0359962	0.601358
ENSDARG00000098075	sh3bgrl3	SH3 domain binding glutamate-rich protein like 3 [Source:ZFIN;Acc:ZDB-GENE-040426-1059]	-0.372326	0.220867	0.0360034	0.601358
ENSDARG00000098618	erap2	endoplasmic reticulum aminopeptidase 2 [Source:ZFIN;Acc:ZDB-GENE-080402-6]	1.35489	0.220867	0.0360165	0.601358
ENSDARG00000039499	soul2	heme-binding protein soul2 [Source:ZFIN;Acc:ZDB-GENE-030131-2524]	0.516215	0.220867	0.0360319	0.601358
ENSDARG00000093619	sult3st2	sulfotransferase family 3, cytosolic sulfotransferase 2 [Source:ZFIN;Acc:ZDB-GENE-030131-1135]	-1.65242	0.220867	0.0360357	0.601358
ENSDARG00000062806	ttll9	tubulin tyrosine ligase-like family, member 9 [Source:ZFIN;Acc:ZDB-GENE-030131-1582]	1.9228	0.220867	0.0360534	0.601358
ENSDARG00000043899	psma6l	proteasome subunit alpha 6, like [Source:ZFIN;Acc:ZDB-GENE-010502-2]	0.976517	0.220741	0.0360914	0.601533
ENSDARG00000074771	ifngr1	interferon gamma receptor 1 [Source:ZFIN;Acc:ZDB-GENE-081022-158]	0.727531	0.220706	0.0361218	0.601581
ENSDARG00000057241	tnfsf10	TNF superfamily member 10 [Source:ZFIN;Acc:ZDB-GENE-040718-335]	0.457243	0.220124	0.0361978	0.602388
ENSDARG00000117532	BX957306.1	None	-2.27371	0.219027	0.036317	0.603911
ENSDARG00000115102	RF00271	None	-0.413947	0.218324	0.0365116	0.604889
ENSDARG00000044433	sned1	sushi, nidogen and EGF-like domains 1 [Source:ZFIN;Acc:ZDB-GENE-100913-1]	-0.67382	0.218324	0.0365155	0.604889
ENSDARG00000093010	BX511259.1	None	3.77585	#VALUE!	0.0365343	NA
ENSDARG00000115879	RF00003	None	-0.689079	0.218324	0.0365396	0.604889
ENSDARG00000079745	si:ch211-166a6.5	si:ch211-166a6.5 [Source:ZFIN;Acc:ZDB-GENE-030131-9913]	-0.371895	0.218324	0.0365605	0.604889
ENSDARG00000097193	si:dkey-28n18.9	si:dkey-28n18.9 [Source:ZFIN;Acc:ZDB-GENE-131127-205]	-0.689972	0.218324	0.0365674	0.604889
ENSDARG00000017121	mafba	v-maf avian musculoaponeurotic fibrosarcoma oncogene homolog Ba [Source:ZFIN;Acc:ZDB-GENE-980526-515]	0.457833	0.218324	0.0366071	0.604889
ENSDARG00000092976	si:ch211-127i16.2	si:ch211-127i16.2 [Source:ZFIN;Acc:ZDB-GENE-091204-54]	-0.589834	0.218324	0.0366199	0.604889
ENSDARG00000020976	ubald1b	UBA-like domain containing 1b [Source:ZFIN;Acc:ZDB-GENE-050522-446]	0.419755	0.218324	0.0366624	0.604889
ENSDARG00000096306	si:ch1073-342h5.2	si:ch1073-342h5.2 [Source:ZFIN;Acc:ZDB-GENE-120215-249]	-0.805613	0.218324	0.036672	0.604889
ENSDARG00000014340	rab11al	RAB11a, member RAS oncogene family, like [Source:ZFIN;Acc:ZDB-GENE-031118-188]	0.566309	0.218324	0.0366786	0.604889
ENSDARG00000039579	cfd	complement factor D (adipsin) [Source:ZFIN;Acc:ZDB-GENE-050522-411]	0.569157	0.218324	0.03668	0.604889
ENSDARG00000114913	CT027677.1	None	-3.36711	#VALUE!	0.0366985	NA
ENSDARG00000063438	srebf2	sterol regulatory element binding transcription factor 2 [Source:ZFIN;Acc:ZDB-GENE-070410-8]	-0.479013	0.217534	0.0367746	0.605991
ENSDARG00000061941	trpv4	transient receptor potential cation channel, subfamily V, member 4 [Source:ZFIN;Acc:ZDB-GENE-030912-7]	0.568786	0.217409	0.0368129	0.606165
ENSDARG00000102624	kif22	kinesin family member 22 [Source:ZFIN;Acc:ZDB-GENE-080204-34]	-0.408009	0.216925	0.0368841	0.606841
ENSDARG00000101986	irf6	interferon regulatory factor 6 [Source:ZFIN;Acc:ZDB-GENE-040426-1137]	0.795305	0.216925	0.0369369	0.606841
ENSDARG00000115802	RF00003	None	-1.32953	0.216925	0.0369372	0.606841
ENSDARG00000004130	mvk	mevalonate kinase [Source:ZFIN;Acc:ZDB-GENE-041114-37]	-1.1597	0.21657	0.0369951	0.607337
ENSDARG00000109432	RF00003	None	-0.722199	0.216194	0.0370754	0.607864
ENSDARG00000101990	CU571315.3	serine protease 27-like [Source:NCBI gene;Acc:100004427]	2.22193	0.216194	0.0370828	0.607864
ENSDARG00000074323	efcab2	EF-hand calcium binding domain 2 [Source:ZFIN;Acc:ZDB-GENE-070521-5]	1.54389	0.216162	0.0371308	0.607908
ENSDARG00000097966	BX936420.1	None	2.22249	0.216162	0.0371411	0.607908
ENSDARG00000101791	kyat3	kynurenine aminotransferase 3 [Source:ZFIN;Acc:ZDB-GENE-040426-1299]	-0.47018	0.215825	0.0372128	0.60838
ENSDARG00000087647	sept7a	septin 7a [Source:ZFIN;Acc:ZDB-GENE-040426-1008]	0.350163	0.215825	0.0372256	0.60838
ENSDARG00000023157	cbln10	cerebellin 10 [Source:ZFIN;Acc:ZDB-GENE-030131-4615]	0.942212	0.215331	0.0372959	0.609073
ENSDARG00000111789	BX571665.1	None	3.76702	#VALUE!	0.0373539	NA
ENSDARG00000071384	slc7a11	solute carrier family 7 (anionic amino acid transporter light chain, xc- system), member 11 [Source:ZFIN;Acc:ZDB-GENE-150416-1]	0.874748	0.214894	0.0373612	0.609685
ENSDARG00000093177	si:ch211-15j1.1	si:ch211-15j1.1 [Source:ZFIN;Acc:ZDB-GENE-081031-25]	3.71599	#VALUE!	0.0373687	NA
ENSDARG00000023703	kctd6b	potassium channel tetramerization domain containing 6b [Source:ZFIN;Acc:ZDB-GENE-040718-14]	-0.544279	0.214538	0.0374458	0.610186
ENSDARG00000062688	gpnmb	glycoprotein (transmembrane) nmb [Source:ZFIN;Acc:ZDB-GENE-060503-106]	-0.410712	0.214538	0.0374745	0.610186
ENSDARG00000013794	klf11b	Kruppel-like factor 11b [Source:ZFIN;Acc:ZDB-GENE-061103-82]	0.57396	0.214538	0.0374756	0.610186
ENSDARG00000103784	RF00003	None	-0.475651	0.212733	0.0376597	0.612727
ENSDARG00000054103	ripply1	ripply transcriptional repressor 1 [Source:ZFIN;Acc:ZDB-GENE-060113-1]	1.01055	0.21166	0.0378113	0.614243
ENSDARG00000034063	unm_sa911	un-named sa911 [Source:ZFIN;Acc:ZDB-GENE-120727-3]	1.88321	0.21166	0.0378631	0.614243
ENSDARG00000058638	si:ch211-71m22.1	si:ch211-71m22.1 [Source:ZFIN;Acc:ZDB-GENE-070705-193]	-0.672509	0.21166	0.0378734	0.614243
ENSDARG00000097804	lypc	ly6 domain containing, pigment cell [Source:ZFIN;Acc:ZDB-GENE-131127-361]	-0.509428	0.21166	0.0378811	0.614243
ENSDARG00000042905	rpl10a	ribosomal protein L10a [Source:ZFIN;Acc:ZDB-GENE-030131-2025]	-0.332153	0.21166	0.0379086	0.614243
ENSDARG00000030157	mybpc2a	myosin binding protein C, fast type a [Source:ZFIN;Acc:ZDB-GENE-060901-1]	-0.926138	0.21166	0.0379438	0.614243
ENSDARG00000117109	CR626884.5	si:dkey-83h2.2 [Source:NCBI gene;Acc:101885518]	-1.09703	0.21166	0.0379495	0.614243
ENSDARG00000015902	stat6	signal transducer and activator of transcription 6, interleukin-4 induced [Source:ZFIN;Acc:ZDB-GENE-030131-9359]	0.408231	0.211026	0.0380533	0.61514
ENSDARG00000013236	dhcr24	24-dehydrocholesterol reductase [Source:ZFIN;Acc:ZDB-GENE-041212-73]	-0.839838	0.211026	0.0380921	0.61514
ENSDARG00000070437	rpl22	ribosomal protein L22 [Source:ZFIN;Acc:ZDB-GENE-051113-276]	-0.300732	0.211026	0.0380966	0.61514
ENSDARG00000018264	trim101	tripartite motif containing 101 [Source:ZFIN;Acc:ZDB-GENE-040801-100]	-0.488187	0.211026	0.0381174	0.61514
ENSDARG00000068516	hapln1b	hyaluronan and proteoglycan link protein 1b [Source:ZFIN;Acc:ZDB-GENE-050920-1]	-0.365731	0.209308	0.0382968	0.617578
ENSDARG00000058068	tnfsf10l4	tumor necrosis factor (ligand) superfamily, member 10 like 4 [Source:ZFIN;Acc:ZDB-GENE-050227-6]	1.26569	0.208473	0.0383988	0.618766
ENSDARG00000035875	tmem54b	transmembrane protein 54b [Source:ZFIN;Acc:ZDB-GENE-060503-898]	-2.45992	#VALUE!	0.0384683	NA
ENSDARG00000040290	pon3.2	paraoxonase 3, tandem duplicate 2 [Source:ZFIN;Acc:ZDB-GENE-071004-70]	-0.721376	0.207515	0.038512	0.620134
ENSDARG00000001303	psmb8a	proteasome subunit beta 8A [Source:ZFIN;Acc:ZDB-GENE-990415-141]	2.83283	#VALUE!	0.0385266	NA
ENSDARG00000020504	h3f3a	H3 histone, family 3A [Source:ZFIN;Acc:ZDB-GENE-040426-1928]	-0.327429	0.206001	0.0386749	0.622299
ENSDARG00000061520	b4galnt1a	beta-1,4-N-acetyl-galactosaminyl transferase 1a [Source:ZFIN;Acc:ZDB-GENE-070112-1462]	0.801869	0.205451	0.0387524	0.623087
ENSDARG00000112836	RF00017	None	-0.542453	0.205444	0.0387903	0.623098
ENSDARG00000013973	pex3	peroxisomal biogenesis factor 3 [Source:ZFIN;Acc:ZDB-GENE-040426-979]	-0.684146	0.205444	0.0388441	0.623098
ENSDARG00000092488	khnyn	KH and NYN domain containing [Source:ZFIN;Acc:ZDB-GENE-141215-64]	0.479217	0.205444	0.0388645	0.623098
ENSDARG00000010183	si:ch73-265h17.1	si:ch73-265h17.1 [Source:ZFIN;Acc:ZDB-GENE-131121-358]	1.16101	0.205444	0.038867	0.623098
ENSDARG00000104716	zgc:91849	zgc:91849 [Source:ZFIN;Acc:ZDB-GENE-040718-438]	0.650855	0.205275	0.0389107	0.62334
ENSDARG00000040465	irf2	interferon regulatory factor 2 [Source:ZFIN;Acc:ZDB-GENE-041212-38]	0.615491	0.204513	0.0390075	0.624434
ENSDARG00000101180	mcm7	minichromosome maintenance complex component 7 [Source:ZFIN;Acc:ZDB-GENE-020419-27]	-0.43593	0.204304	0.0390946	0.624736
ENSDARG00000112225	RF00017	None	-0.345439	0.204304	0.039112	0.624736
ENSDARG00000052429	syngr2a	synaptogyrin 2a [Source:ZFIN;Acc:ZDB-GENE-070112-1292]	0.437233	0.204304	0.0391225	0.624736
ENSDARG00000098970	CU459186.1	Histone H3.2 [Source:UniProtKB/Swiss-Prot;Acc:Q4QRF4]	-0.371421	0.204304	0.0391406	0.624736
ENSDARG00000112015	CR381686.5	None	-0.617906	0.204302	0.0391693	0.624738
ENSDARG00000062837	spata13	spermatogenesis associated 13 [Source:ZFIN;Acc:ZDB-GENE-091116-25]	0.420624	0.203996	0.0392451	0.625179
ENSDARG00000055791	zgc:158423	zgc:158423 [Source:ZFIN;Acc:ZDB-GENE-061215-58]	-0.722237	0.203996	0.0392642	0.625179
ENSDARG00000111669	si:ch73-267c23.10	si:ch73-267c23.10 [Source:ZFIN;Acc:ZDB-GENE-160114-59]	1.86421	0.203996	0.0392828	0.625179
ENSDARG00000063509	lrrc58b	leucine rich repeat containing 58b [Source:ZFIN;Acc:ZDB-GENE-050309-29]	0.467872	0.203491	0.0393662	0.625906
ENSDARG00000103130	BX571960.1	None	-1.16073	0.203491	0.0393966	0.625906
ENSDARG00000041797	cx28.9	connexin 28.9 [Source:ZFIN;Acc:ZDB-GENE-041114-200]	-0.805446	0.203491	0.0394143	0.625906
ENSDARG00000056764	hydin	HYDIN, axonemal central pair apparatus protein [Source:ZFIN;Acc:ZDB-GENE-050419-219]	0.608165	0.2034	0.0394512	0.626037
ENSDARG00000070824	ndufb5	NADH:ubiquinone oxidoreductase subunit B5 [Source:ZFIN;Acc:ZDB-GENE-011010-1]	-0.353393	0.203234	0.0394949	0.626276
ENSDARG00000089432	si:ch211-212k18.15	si:ch211-212k18.15 [Source:ZFIN;Acc:ZDB-GENE-160728-58]	0.978312	0.203217	0.0395421	0.6263
ENSDARG00000086739	si:ch1073-513e17.1	si:ch1073-513e17.1 [Source:ZFIN;Acc:ZDB-GENE-030131-7188]	0.768584	0.203217	0.0395537	0.6263
ENSDARG00000056099	gtf2h5	general transcription factor IIH, polypeptide 5 [Source:ZFIN;Acc:ZDB-GENE-041001-144]	-0.542114	0.20276	0.0396241	0.62696
ENSDARG00000094561	si:ch211-139a5.9	si:ch211-139a5.9 [Source:ZFIN;Acc:ZDB-GENE-141222-100]	-0.602432	0.202734	0.0396583	0.626998
ENSDARG00000005026	tshz1	teashirt zinc finger homeobox 1 [Source:ZFIN;Acc:ZDB-GENE-030820-3]	0.403265	0.202734	0.0397391	0.626998
ENSDARG00000062864	gk5	glycerol kinase 5 [Source:ZFIN;Acc:ZDB-GENE-061110-49]	-0.504898	0.202734	0.0397724	0.626998
ENSDARG00000067672	card9	caspase recruitment domain family, member 9 [Source:ZFIN;Acc:ZDB-GENE-060531-94]	1.9174	0.202734	0.0398327	0.626998
ENSDARG00000078741	FRMD1	zgc:172136 [Source:ZFIN;Acc:ZDB-GENE-030131-1008]	0.410376	0.202734	0.0398539	0.626998
ENSDARG00000096874	tmem176l.3b	transmembrane protein 176l.3b [Source:ZFIN;Acc:ZDB-GENE-080829-14]	0.757252	0.202734	0.0398756	0.626998
ENSDARG00000070874	asmt2	acetylserotonin O-methyltransferase 2 [Source:ZFIN;Acc:ZDB-GENE-070410-45]	-0.694354	0.202734	0.0398934	0.626998
ENSDARG00000104682	tpm2	tropomyosin 2 (beta) [Source:ZFIN;Acc:ZDB-GENE-040625-114]	-0.325004	0.202734	0.0399219	0.626998
ENSDARG00000007377	odc1	ornithine decarboxylase 1 [Source:ZFIN;Acc:ZDB-GENE-010816-1]	0.486465	0.202734	0.0399246	0.626998
ENSDARG00000096554	si:dkey-25o16.4	si:dkey-25o16.4 [Source:ZFIN;Acc:ZDB-GENE-030131-969]	-0.505817	0.202734	0.0399566	0.626998
ENSDARG00000090882	si:rp71-36a1.5	si:rp71-36a1.5 [Source:ZFIN;Acc:ZDB-GENE-091204-428]	1.18064	0.202734	0.0399797	0.626998
ENSDARG00000093156	si:ch73-21g5.7	si:ch73-21g5.7 [Source:ZFIN;Acc:ZDB-GENE-081104-260]	-1.16588	0.202734	0.0399803	0.626998
ENSDARG00000039436	il13ra2	interleukin 13 receptor, alpha 2 [Source:ZFIN;Acc:ZDB-GENE-030521-10]	0.972734	0.202734	0.0399992	0.626998
ENSDARG00000062469	hipk3a	homeodomain interacting protein kinase 3a [Source:ZFIN;Acc:ZDB-GENE-061207-54]	0.333084	0.20222	0.0400752	0.62774
ENSDARG00000070165	tnfrsf1b	tumor necrosis factor receptor superfamily, member 1B [Source:ZFIN;Acc:ZDB-GENE-070410-133]	0.81069	0.202039	0.040154	0.628002
ENSDARG00000069559	muc13a	mucin 13a, cell surface associated [Source:ZFIN;Acc:ZDB-GENE-061207-26]	0.728344	0.202039	0.0401939	0.628002
ENSDARG00000042659	thyn1	thymocyte nuclear protein 1 [Source:ZFIN;Acc:ZDB-GENE-040426-1585]	-0.79466	0.202039	0.0401972	0.628002
ENSDARG00000043154	ucp2	uncoupling protein 2 [Source:ZFIN;Acc:ZDB-GENE-990708-8]	0.430547	0.202039	0.0402352	0.628002
ENSDARG00000051896	fbn2a	fibrillin 2a [Source:ZFIN;Acc:ZDB-GENE-090112-4]	-0.611527	0.202039	0.0402356	0.628002
ENSDARG00000115557	cox7b	cytochrome c oxidase subunit 7B [Source:ZFIN;Acc:ZDB-GENE-030131-6602]	-0.330397	0.200548	0.0404148	0.630162
ENSDARG00000080410	RF00548	small nuclear RNA u11 [Source:NCBI gene;Acc:100534613]	-0.471135	0.200548	0.0404316	0.630162
ENSDARG00000070272	casp8l2	caspase 8, apoptosis-related cysteine peptidase, like 2 [Source:ZFIN;Acc:ZDB-GENE-070608-2]	-0.366887	0.200385	0.0404756	0.630399
ENSDARG00000111887	RF00003	None	-0.578071	0.199067	0.0406275	0.632315
ENSDARG00000114364	znf985	zinc finger protein 985 [Source:ZFIN;Acc:ZDB-GENE-110914-127]	1.76753	0.198884	0.0406735	0.63258
ENSDARG00000035506	entpd2a.1	ectonucleoside triphosphate diphosphohydrolase 2a, tandem duplicate 1 [Source:ZFIN;Acc:ZDB-GENE-040724-187]	-1.00601	0.198665	0.040723	0.632899
ENSDARG00000057378	selenou1a	selenoprotein U 1a [Source:ZFIN;Acc:ZDB-GENE-030131-2459]	-0.506201	0.198459	0.0408014	0.6332
ENSDARG00000057166	lrmda	leucine rich melanocyte differentiation associated [Source:ZFIN;Acc:ZDB-GENE-050522-285]	0.431369	0.198459	0.0408037	0.6332
ENSDARG00000110836	tmem14ca	transmembrane protein 14Ca [Source:ZFIN;Acc:ZDB-GENE-060825-156]	-0.483905	0.198459	0.0408474	0.6332
ENSDARG00000039142	arpc5a	actin related protein 2/3 complex, subunit 5A [Source:ZFIN;Acc:ZDB-GENE-030131-8448]	0.376045	0.198459	0.0408581	0.6332
ENSDARG00000037961	rcn3	reticulocalbin 3, EF-hand calcium binding domain [Source:ZFIN;Acc:ZDB-GENE-040625-175]	-0.748438	0.198347	0.0408977	0.633364
ENSDARG00000062974	itga2.2	integrin, alpha 2 (CD49B, alpha 2 subunit of VLA-2 receptor), tandem duplicate 2 [Source:ZFIN;Acc:ZDB-GENE-091118-70]	0.5575	0.197106	0.0410705	0.635176
ENSDARG00000088030	rpl35a	ribosomal protein L35a [Source:ZFIN;Acc:ZDB-GENE-040718-190]	-0.281734	0.197106	0.0410728	0.635176
ENSDARG00000100786	PLCB4	phospholipase C beta 4 [Source:NCBI gene;Acc:100537538]	1.01819	0.197058	0.0411148	0.635247
ENSDARG00000021494	hnf4a	hepatocyte nuclear factor 4, alpha [Source:ZFIN;Acc:ZDB-GENE-030131-1077]	-0.619872	0.197058	0.0411355	0.635247
ENSDARG00000097755	CR626882.3	None	-1.45085	0.197035	0.0411737	0.63528
ENSDARG00000026359	pbld2	phenazine biosynthesis-like protein domain containing 2 [Source:ZFIN;Acc:ZDB-GENE-050417-456]	-0.710787	0.197035	0.0411957	0.63528
ENSDARG00000057169	abca4a	ATP-binding cassette, sub-family A (ABC1), member 4a [Source:ZFIN;Acc:ZDB-GENE-050517-3]	-0.508273	0.196258	0.0412986	0.636417
ENSDARG00000101445	klhl7	kelch-like family member 7 [Source:ZFIN;Acc:ZDB-GENE-130212-1]	-0.658604	0.196032	0.0413714	0.636749
ENSDARG00000043509	rpl11	ribosomal protein L11 [Source:ZFIN;Acc:ZDB-GENE-040625-147]	-0.342508	0.196032	0.0414133	0.636749
ENSDARG00000016704	pbld	phenazine biosynthesis like protein domain containing [Source:ZFIN;Acc:ZDB-GENE-050522-217]	-0.818958	0.196032	0.0414458	0.636749
ENSDARG00000057688	ical1	islet cell autoantigen 1-like [Source:ZFIN;Acc:ZDB-GENE-030910-4]	0.513065	0.196032	0.0414463	0.636749
ENSDARG00000002311	fabp11b	fatty acid binding protein 11b [Source:ZFIN;Acc:ZDB-GENE-050522-391]	-1.33933	0.196032	0.0414736	0.636749
ENSDARG00000105013	hoxa9a	homeobox A9a [Source:ZFIN;Acc:ZDB-GENE-000823-1]	0.853677	0.196032	0.0414948	0.636749
ENSDARG00000011201	rplp2l	ribosomal protein, large P2, like [Source:ZFIN;Acc:ZDB-GENE-070327-2]	-0.354582	0.194314	0.0416885	0.639273
ENSDARG00000005525	acy3.2	aspartoacylase (aminocyclase) 3, tandem duplicate 2 [Source:ZFIN;Acc:ZDB-GENE-040718-37]	-0.662038	0.192726	0.0418705	0.641614
ENSDARG00000100825	calm3a	calmodulin 3a (phosphorylase kinase, delta) [Source:ZFIN;Acc:ZDB-GENE-030131-5590]	-0.357228	0.192682	0.0419227	0.64168
ENSDARG00000043581	gadd45aa	growth arrest and DNA-damage-inducible, alpha, a [Source:ZFIN;Acc:ZDB-GENE-040426-1501]	0.689529	0.192682	0.0419335	0.64168
ENSDARG00000116491	h2afvb	H2A histone family, member Vb [Source:ZFIN;Acc:ZDB-GENE-050506-24]	-0.369742	0.191793	0.042055	0.642994
ENSDARG00000008388	mmp14b	matrix metallopeptidase 14b (membrane-inserted) [Source:ZFIN;Acc:ZDB-GENE-030901-2]	0.383884	0.191793	0.0420782	0.642994
ENSDARG00000116088	RF00003	None	-1.47346	0.19112	0.0422066	0.643991
ENSDARG00000013526	svep1	sushi, von Willebrand factor type A, EGF and pentraxin domain containing 1 [Source:ZFIN;Acc:ZDB-GENE-110726-1]	0.438222	0.19112	0.0422087	0.643991
ENSDARG00000117497	CU694380.2	None	-0.432771	0.19112	0.0422556	0.643991
ENSDARG00000091656	lsm8	LSM8 homolog, U6 small nuclear RNA associated [Source:ZFIN;Acc:ZDB-GENE-070629-3]	-0.645949	0.19112	0.0422613	0.643991
ENSDARG00000102228	si:dkey-171c9.3	si:dkey-171c9.3 [Source:ZFIN;Acc:ZDB-GENE-141216-372]	1.38233	0.190069	0.0423933	0.645552
ENSDARG00000040064	acp6	acid phosphatase 6, lysophosphatidic [Source:ZFIN;Acc:ZDB-GENE-050208-290]	0.730307	0.19	0.0424295	0.645654
ENSDARG00000101181	s100w	S100 calcium binding protein W [Source:ZFIN;Acc:ZDB-GENE-080407-2]	-0.536789	0.188994	0.0425575	0.647152
ENSDARG00000031929	stard14	START domain containing 14 [Source:ZFIN;Acc:ZDB-GENE-040426-963]	0.54233	0.188262	0.0426589	0.648244
ENSDARG00000071465	lrrc39	leucine rich repeat containing 39 [Source:ZFIN;Acc:ZDB-GENE-050417-279]	-0.702788	0.186382	0.0428737	0.651056
ENSDARG00000015947	matn4	matrilin 4 [Source:ZFIN;Acc:ZDB-GENE-050208-64]	-0.331109	0.185912	0.04295	0.651761
ENSDARG00000041974	brk1	BRICK1, SCAR/WAVE actin-nucleating complex subunit [Source:ZFIN;Acc:ZDB-GENE-040625-77]	-0.340795	0.18547	0.0430235	0.652423
ENSDARG00000078399	acsl2	acyl-CoA synthetase long chain family member 2 [Source:ZFIN;Acc:ZDB-GENE-130530-851]	0.621161	0.185067	0.0430933	0.65303
ENSDARG00000027199	smad1	SMAD family member 1 [Source:ZFIN;Acc:ZDB-GENE-991119-8]	0.432823	0.184918	0.043138	0.653253
ENSDARG00000093708	arhgap20b	Rho GTPase activating protein 20b [Source:ZFIN;Acc:ZDB-GENE-060526-383]	0.767461	0.18377	0.0433356	0.654983
ENSDARG00000101826	zwi	zwilling [Source:ZFIN;Acc:ZDB-GENE-030131-8155]	-0.628677	0.18377	0.0433631	0.654983
ENSDARG00000044718	vav2	vav 2 guanine nucleotide exchange factor [Source:ZFIN;Acc:ZDB-GENE-091204-420]	0.373873	0.18377	0.0433875	0.654983
ENSDARG00000003077	gpx9	glutathione peroxidase 9 [Source:ZFIN;Acc:ZDB-GENE-130603-13]	-0.482914	0.18377	0.0434025	0.654983
ENSDARG00000097890	si:ch1073-100f3.2	si:ch1073-100f3.2 [Source:ZFIN;Acc:ZDB-GENE-131127-11]	-1.59522	0.18377	0.0434174	0.654983
ENSDARG00000068265	tomm5	translocase of outer mitochondrial membrane 5 homolog (yeast) [Source:ZFIN;Acc:ZDB-GENE-040724-90]	-0.414646	0.18377	0.0434319	0.654983
ENSDARG00000045675	mdm1	Mdm1 nuclear protein homolog (mouse) [Source:ZFIN;Acc:ZDB-GENE-041210-117]	0.856314	0.183638	0.0434853	0.655182
ENSDARG00000088330	hbae1.1	hemoglobin, alpha embryonic 1.1 [Source:ZFIN;Acc:ZDB-GENE-980526-80]	-0.452696	0.183638	0.0435293	0.655182
ENSDARG00000069482	traf1	TNF receptor-associated factor 1 [Source:ZFIN;Acc:ZDB-GENE-071120-4]	1.16159	0.183638	0.0435349	0.655182
ENSDARG00000032199	gpc3	glypican 3 [Source:ZFIN;Acc:ZDB-GENE-031212-1]	0.571903	0.183557	0.0435731	0.655304
ENSDARG00000071394	foxq2	forkhead box Q2 [Source:ZFIN;Acc:ZDB-GENE-050208-663]	-1.98003	0.182697	0.0436894	0.656603
ENSDARG00000070047	rgs4	regulator of G protein signaling 4 [Source:ZFIN;Acc:ZDB-GENE-030131-9839]	0.409825	0.182632	0.0437261	0.656702
ENSDARG00000010415	sirt4	sirtuin 4 [Source:ZFIN;Acc:ZDB-GENE-041010-65]	-0.63617	0.182609	0.0437726	0.656736
ENSDARG00000101628	ascl1b	achaete-scute family bHLH transcription factor 1b [Source:ZFIN;Acc:ZDB-GENE-980526-174]	-0.814173	0.182609	0.0437884	0.656736
ENSDARG00000029832	slc26a1	solute carrier family 26 (anion exchanger), member 1 [Source:ZFIN;Acc:ZDB-GENE-070112-2182]	-0.722861	0.182235	0.0438562	0.657301
ENSDARG00000038938	itprid2	ITPR interacting domain containing 2 [Source:ZFIN;Acc:ZDB-GENE-090824-1]	0.438811	0.182044	0.0439056	0.657592
ENSDARG00000102299	cxcl8b.1	chemokine (C-X-C motif) ligand 8b, duplicate 1 [Source:ZFIN;Acc:ZDB-GENE-101026-3]	1.35187	0.181539	0.0439867	0.658356
ENSDARG00000062177	dcbld2	discoidin, CUB and LCCL domain containing 2 [Source:ZFIN;Acc:ZDB-GENE-070112-1822]	0.585748	0.181399	0.0440311	0.658569
ENSDARG00000014806	hacd2	3-hydroxyacyl-CoA dehydratase 2 [Source:ZFIN;Acc:ZDB-GENE-030131-6053]	-0.392765	0.179727	0.0442311	0.661108
ENSDARG00000096702	CU550702.1	None	3.21997	#VALUE!	0.0442544	NA
ENSDARG00000071014	s100u	S100 calcium binding protein U [Source:ZFIN;Acc:ZDB-GENE-030131-3121]	0.551778	0.179336	0.0443211	0.661705
ENSDARG00000040717	macc1	MET transcriptional regulator MACC1 [Source:ZFIN;Acc:ZDB-GENE-091006-3]	0.498452	0.179336	0.0443315	0.661705
ENSDARG00000054211	st8sia7.1	ST8 alpha-N-acetyl-neuraminide alpha-2,8-sialyltransferase 7.1 [Source:ZFIN;Acc:ZDB-GENE-090504-4]	-1.04849	0.178699	0.0444269	0.662676
ENSDARG00000117047	RF00003	None	-0.397972	0.178093	0.0445192	0.6636
ENSDARG00000037810	adtrp1	androgen dependent TFPI regulating protein 1 [Source:ZFIN;Acc:ZDB-GENE-050417-220]	-0.551645	0.177748	0.044585	0.664128
ENSDARG00000097320	CR848791.3	None	3.6642	#VALUE!	0.0446456	NA
ENSDARG00000045129	fkbp10b	FKBP prolyl isomerase 10b [Source:ZFIN;Acc:ZDB-GENE-030131-3101]	-0.525818	0.176825	0.0447103	0.665541
ENSDARG00000055644	prss60.2	serine protease 60.2 [Source:ZFIN;Acc:ZDB-GENE-050320-109]	0.821554	0.176728	0.0447507	0.665689
ENSDARG00000110117	RF00017	None	-0.428385	0.176055	0.0448871	0.666722
ENSDARG00000081580	RF00608	small nucleolar RNA, C/D box 99 [Source:HGNC Symbol;Acc:HGNC:32762]	0.41686	0.176055	0.0449547	0.666722
ENSDARG00000074782	adgrg3	adhesion G protein-coupled receptor G3 [Source:ZFIN;Acc:ZDB-GENE-140106-110]	1.32334	0.176055	0.0449656	0.666722
ENSDARG00000006008	dct	dopachrome tautomerase [Source:ZFIN;Acc:ZDB-GENE-000508-1]	-0.479454	0.176055	0.0449705	0.666722
ENSDARG00000024740	gng13a	guanine nucleotide binding protein (G protein), gamma 13a [Source:ZFIN;Acc:ZDB-GENE-081022-188]	-0.954437	0.176055	0.0449726	0.666722
ENSDARG00000071501	hs6st1b	heparan sulfate 6-O-sulfotransferase 1b [Source:ZFIN;Acc:ZDB-GENE-070103-2]	0.402247	0.175492	0.0450615	0.667587
ENSDARG00000115717	pigbos1	PIGB opposite strand 1 [Source:NCBI gene;Acc:100534660]	-0.553165	0.175467	0.0451141	0.667626
ENSDARG00000070280	hist1h2a3	histone cluster 1 H2A family member 3 [Source:ZFIN;Acc:ZDB-GENE-070822-28]	-0.417173	0.175467	0.0451267	0.667626
ENSDARG00000037408	tbc1d10c	TBC1 domain family, member 10C [Source:ZFIN;Acc:ZDB-GENE-130125-1]	1.96238	0.175467	0.0451557	0.667626
ENSDARG00000074425	si:busm1-57f23.1	si:busm1-57f23.1 [Source:ZFIN;Acc:ZDB-GENE-030616-512]	0.50975	0.175216	0.0452123	0.668012
ENSDARG00000034896	ldb2b	LIM domain binding 2b [Source:ZFIN;Acc:ZDB-GENE-990415-137]	-0.452745	0.175207	0.0452437	0.668025
ENSDARG00000015128	rpl27	ribosomal protein L27 [Source:ZFIN;Acc:ZDB-GENE-030131-4343]	-0.308468	0.173902	0.0454106	0.670036
ENSDARG00000090850	serpina1l	serine (or cysteine) proteinase inhibitor, clade A (alpha-1 antiproteinase, antitrypsin), member 1, like [Source:ZFIN;Acc:ZDB-GENE-040721-3]	-1.09146	0.173662	0.0455054	0.670406
ENSDARG00000016649	akr7a3	aldo-keto reductase family 7, member A3 (aflatoxin aldehyde reductase) [Source:ZFIN;Acc:ZDB-GENE-040718-62]	-0.590309	0.173662	0.0455223	0.670406
ENSDARG00000106669	CABZ01068358.1	uncharacterized LOC562542 [Source:NCBI gene;Acc:562542]	0.542076	0.173662	0.0455364	0.670406
ENSDARG00000054588	cox6a2	cytochrome c oxidase subunit 6A2 [Source:ZFIN;Acc:ZDB-GENE-040912-129]	-1.52602	0.173662	0.0455863	0.670406
ENSDARG00000104207	pcyt1bb	phosphate cytidylyltransferase 1, choline, beta b [Source:ZFIN;Acc:ZDB-GENE-051120-48]	-1.07636	0.173662	0.045589	0.670406
ENSDARG00000038964	traf4b	tnf receptor-associated factor 4b [Source:ZFIN;Acc:ZDB-GENE-040305-2]	0.687495	0.173656	0.0456203	0.670416
ENSDARG00000104484	itgb1b	integrin, beta 1b [Source:ZFIN;Acc:ZDB-GENE-030909-10]	0.528724	0.172905	0.045756	0.671576
ENSDARG00000030616	nfe2l1a	nuclear factor, erythroid 2-like 1a [Source:ZFIN;Acc:ZDB-GENE-040630-5]	0.687893	0.172905	0.0457745	0.671576
ENSDARG00000053493	aldh1a2	aldehyde dehydrogenase 1 family, member A2 [Source:ZFIN;Acc:ZDB-GENE-011010-3]	0.374756	0.172905	0.0458007	0.671576
ENSDARG00000092970	tmsb2	thymosin beta 2 [Source:ZFIN;Acc:ZDB-GENE-070126-5]	-0.453461	0.172905	0.0458221	0.671576
ENSDARG00000010423	npsn	nephrosin [Source:ZFIN;Acc:ZDB-GENE-040420-2]	-0.560694	0.172529	0.0458925	0.672157
ENSDARG00000113323	RF00017	None	-0.30672	0.170351	0.0461676	0.675536
ENSDARG00000114860	RF00003	RNA, U1 small nuclear 22, pseudogene [Source:HGNC Symbol;Acc:HGNC:41963]	-1.39554	0.170351	0.046185	0.675536
ENSDARG00000102650	BX248331.2	None	-0.985089	0.170242	0.0462322	0.675707
ENSDARG00000076566	kank3	KN motif and ankyrin repeat domains 3 [Source:ZFIN;Acc:ZDB-GENE-081105-185]	0.417145	0.170242	0.0462584	0.675707
ENSDARG00000036848	slc43a2a	solute carrier family 43 (amino acid system L transporter), member 2a [Source:ZFIN;Acc:ZDB-GENE-040426-964]	0.387253	0.170108	0.046326	0.675914
ENSDARG00000075952	mbd2	methyl-CpG binding domain protein 2 [Source:ZFIN;Acc:ZDB-GENE-030131-9049]	0.637868	0.170108	0.0463555	0.675914
ENSDARG00000013415	lmna	lamin A [Source:ZFIN;Acc:ZDB-GENE-020424-3]	0.391862	0.170108	0.0463654	0.675914
ENSDARG00000057907	si:ch73-181d5.4	si:ch73-181d5.4 [Source:ZFIN;Acc:ZDB-GENE-100922-118]	-0.434986	0.170076	0.0464018	0.675965
ENSDARG00000093405	casp6	caspase 6, apoptosis-related cysteine peptidase [Source:ZFIN;Acc:ZDB-GENE-030825-4]	0.949577	0.170076	0.0464307	0.675965
ENSDARG00000079519	eys	eyes shut homolog [Source:ZFIN;Acc:ZDB-GENE-130530-959]	-1.34939	0.170032	0.0464662	0.676033
ENSDARG00000086815	MYADM	si:dkeyp-67a8.2 [Source:ZFIN;Acc:ZDB-GENE-070912-664]	0.443185	0.169287	0.0466126	0.677194
ENSDARG00000016132	keap1a	kelch-like ECH-associated protein 1a [Source:ZFIN;Acc:ZDB-GENE-030131-556]	0.550723	0.169287	0.0466525	0.677194
ENSDARG00000092166	si:dkey-147f3.8	si:dkey-147f3.8 [Source:ZFIN;Acc:ZDB-GENE-061009-32]	0.704492	0.169287	0.0466941	0.677194
ENSDARG00000097322	si:dkey-81l17.6	si:dkey-81l17.6 [Source:ZFIN;Acc:ZDB-GENE-131127-284]	-0.731662	0.169287	0.046735	0.677194
ENSDARG00000052623	bsdc1	BSD domain containing 1 [Source:ZFIN;Acc:ZDB-GENE-040905-1]	0.481633	0.169287	0.0467395	0.677194
ENSDARG00000105040	dipk1c	divergent protein kinase domain 1C [Source:ZFIN;Acc:ZDB-GENE-030131-8001]	0.534863	0.169287	0.0467789	0.677194
ENSDARG00000028000	pfkpa	phosphofructokinase, platelet a [Source:ZFIN;Acc:ZDB-GENE-091112-22]	0.451764	0.169287	0.0467889	0.677194
ENSDARG00000020529	hacl1	2-hydroxyacyl-CoA lyase 1 [Source:ZFIN;Acc:ZDB-GENE-040426-2058]	-0.575264	0.169287	0.0468122	0.677194
ENSDARG00000033973	mrps23	mitochondrial ribosomal protein S23 [Source:ZFIN;Acc:ZDB-GENE-040801-134]	-0.570053	0.169287	0.0468265	0.677194
ENSDARG00000088383	cox5aa	cytochrome c oxidase subunit 5Aa [Source:ZFIN;Acc:ZDB-GENE-050522-133]	-0.299947	0.169287	0.0468557	0.677194
ENSDARG00000094753	si:dkey-71d15.2	si:dkey-71d15.2 [Source:ZFIN;Acc:ZDB-GENE-050309-272]	-0.996309	0.168466	0.0469925	0.678476
ENSDARG00000040555	bckdha	branched chain keto acid dehydrogenase E1, alpha polypeptide [Source:ZFIN;Acc:ZDB-GENE-050522-376]	-0.376933	0.168466	0.0470154	0.678476
ENSDARG00000089663	lsm3	LSM3 homolog, U6 small nuclear RNA and mRNA degradation associated [Source:ZFIN;Acc:ZDB-GENE-161207-2]	-0.43917	0.168466	0.0470375	0.678476
ENSDARG00000032161	srgap2	SLIT-ROBO Rho GTPase activating protein 2 [Source:ZFIN;Acc:ZDB-GENE-060915-2]	0.310286	0.167963	0.047123	0.679261
ENSDARG00000034013	rgmd	RGM domain family, member D [Source:ZFIN;Acc:ZDB-GENE-030131-561]	-0.395765	0.167135	0.0472441	0.680558
ENSDARG00000068910	nos1	nitric oxide synthase 1 (neuronal) [Source:ZFIN;Acc:ZDB-GENE-001101-1]	-0.460087	0.166122	0.0474052	0.682148
ENSDARG00000039099	aep1	aerolysin-like protein [Source:ZFIN;Acc:ZDB-GENE-050306-5]	-1.18991	0.166122	0.0474537	0.682148
ENSDARG00000115392	BX890572.2	None	1.32715	0.166122	0.0475153	0.682148
ENSDARG00000103277	cyp24a1	cytochrome P450, family 24, subfamily A, polypeptide 1 [Source:ZFIN;Acc:ZDB-GENE-060825-1]	1.64619	0.166122	0.0475292	0.682148
ENSDARG00000040303	nbn	nibrin [Source:ZFIN;Acc:ZDB-GENE-041008-35]	0.415253	0.166122	0.0475378	0.682148
ENSDARG00000097693	si:ch211-248a14.8	si:ch211-248a14.8 [Source:ZFIN;Acc:ZDB-GENE-131126-33]	-0.528899	0.166122	0.0475625	0.682148
ENSDARG00000005108	oclna	occludin a [Source:ZFIN;Acc:ZDB-GENE-040426-2685]	0.419904	0.166122	0.0475792	0.682148
ENSDARG00000087983	igsf5a	immunoglobulin superfamily, member 5a [Source:ZFIN;Acc:ZDB-GENE-091204-182]	-0.695952	0.166122	0.047604	0.682148
ENSDARG00000104573	slc12a2	solute carrier family 12 (sodium/potassium/chloride transporter), member 2 [Source:ZFIN;Acc:ZDB-GENE-040625-53]	-0.314308	0.165867	0.0476631	0.682547
ENSDARG00000096003	atp5md	ATP synthase membrane subunit DAPIT [Source:ZFIN;Acc:ZDB-GENE-110914-234]	-0.344193	0.164677	0.0478252	0.68442
ENSDARG00000036135	bbox1	butyrobetaine (gamma), 2-oxoglutarate dioxygenase (gamma-butyrobetaine hydroxylase) 1 [Source:ZFIN;Acc:ZDB-GENE-050417-218]	0.54959	0.164455	0.0479351	0.684771
ENSDARG00000098591	tubb2b	tubulin, beta 2b [Source:ZFIN;Acc:ZDB-GENE-030131-722]	-0.363808	0.164455	0.047937	0.684771
ENSDARG00000053186	vstm4b	V-set and transmembrane domain containing 4b [Source:ZFIN;Acc:ZDB-GENE-080303-17]	-0.661554	0.164455	0.0479437	0.684771
ENSDARG00000100231	ccdc135	coiled-coil domain containing 135 [Source:ZFIN;Acc:ZDB-GENE-120406-10]	1.02827	0.164056	0.048019	0.6854
ENSDARG00000024492	col9a2	procollagen, type IX, alpha 2 [Source:ZFIN;Acc:ZDB-GENE-030131-9786]	-0.35478	0.163977	0.0480996	0.685524
ENSDARG00000078113	atp5mea	ATP synthase membrane subunit ea [Source:ZFIN;Acc:ZDB-GENE-070928-12]	-0.381031	0.163977	0.0481209	0.685524
ENSDARG00000030547	rnd1a	Rho family GTPase 1a [Source:ZFIN;Acc:ZDB-GENE-040630-6]	-0.437682	0.163977	0.0481218	0.685524
ENSDARG00000104325	plek	pleckstrin [Source:ZFIN;Acc:ZDB-GENE-040426-1506]	1.06958	0.163246	0.0482343	0.686679
ENSDARG00000113119	RF00003	None	-0.467342	0.162666	0.0483302	0.687597
ENSDARG00000092383	snorc	secondary ossification center associated regulator of chondrocyte maturation [Source:ZFIN;Acc:ZDB-GENE-070912-635]	-0.654136	0.160993	0.0485508	0.69025
ENSDARG00000070484	zgc:195001	zgc:195001 [Source:ZFIN;Acc:ZDB-GENE-081022-173]	-0.475647	0.160993	0.0486103	0.69025
ENSDARG00000056119	eef1g	eukaryotic translation elongation factor 1 gamma [Source:ZFIN;Acc:ZDB-GENE-020423-3]	-0.298582	0.160993	0.0486391	0.69025
ENSDARG00000032458	mark2b	MAP/microtubule affinity-regulating kinase 2b [Source:ZFIN;Acc:ZDB-GENE-080215-4]	0.337009	0.160993	0.048643	0.69025
ENSDARG00000016304	tfdp1b	transcription factor Dp-1, b [Source:ZFIN;Acc:ZDB-GENE-040426-1746]	-0.591469	0.160389	0.0487423	0.691212
ENSDARG00000105625	si:cabz01007812.1	si:cabz01007812.1 [Source:ZFIN;Acc:ZDB-GENE-160728-152]	0.63961	0.160155	0.0488118	0.691584
ENSDARG00000102453	slc1a2b	solute carrier family 1 (glial high affinity glutamate transporter), member 2b [Source:ZFIN;Acc:ZDB-GENE-030131-7779]	-0.336872	0.160155	0.0488468	0.691584
ENSDARG00000044874	zgc:92107	zgc:92107 [Source:ZFIN;Acc:ZDB-GENE-041114-4]	0.391734	0.160155	0.0488635	0.691584
ENSDARG00000103917	znf185	zinc finger protein 185 with LIM domain [Source:ZFIN;Acc:ZDB-GENE-061103-355]	-0.417933	0.159729	0.0489582	0.692262
ENSDARG00000094324	efemp2a	EGF containing fibulin extracellular matrix protein 2a [Source:ZFIN;Acc:ZDB-GENE-041212-8]	0.555644	0.159729	0.0489747	0.692262
ENSDARG00000044415	tlr5a	toll-like receptor 5a [Source:ZFIN;Acc:ZDB-GENE-040219-14]	1.26226	0.159709	0.0490086	0.692294
ENSDARG00000004196	tnfsf10l	TNF superfamily member 10, like [Source:ZFIN;Acc:ZDB-GENE-010801-1]	0.414386	0.158996	0.0491209	0.693432
ENSDARG00000068590	naa80	N(alpha)-acetyltransferase 80, NatH catalytic subunit [Source:ZFIN;Acc:ZDB-GENE-110204-2]	-1.57765	0.158859	0.0492137	0.693651
ENSDARG00000062135	sytl5	synaptotagmin-like 5 [Source:ZFIN;Acc:ZDB-GENE-070912-424]	0.674425	0.158859	0.0492326	0.693651
ENSDARG00000018891	rnaseh2a	ribonuclease H2, subunit A [Source:ZFIN;Acc:ZDB-GENE-040426-976]	-0.550946	0.158859	0.049273	0.693651
ENSDARG00000109458	hist1h2a1	histone cluster 1 H2A family member1 [Source:ZFIN;Acc:ZDB-GENE-121214-150]	-0.350398	0.158859	0.0492767	0.693651
ENSDARG00000056909	LO018309.1	epidermal growth factor receptor-like [Source:NCBI gene;Acc:571431]	1.23605	0.158859	0.049295	0.693651
ENSDARG00000097379	CR936416.1	None	-2.36213	#VALUE!	0.0493254	NA
ENSDARG00000114133	hist1h2a5	histone cluster 1 H2A family member 5 [Source:ZFIN;Acc:ZDB-GENE-131121-77]	-0.377883	0.158614	0.0493545	0.694042
ENSDARG00000096774	BX088686.1	None	-0.966653	0.158282	0.0494259	0.694573
ENSDARG00000002494	itgb6	integrin, beta 6 [Source:ZFIN;Acc:ZDB-GENE-100812-2]	0.530033	0.158282	0.0494652	0.694573
ENSDARG00000010420	ndrg1b	N-myc downstream regulated 1b [Source:ZFIN;Acc:ZDB-GENE-040426-1648]	0.408575	0.158282	0.0494876	0.694573
ENSDARG00000069378	pard6a	par-6 family cell polarity regulator alpha [Source:ZFIN;Acc:ZDB-GENE-070705-215]	0.420646	0.15676	0.0497047	0.697012
ENSDARG00000103718	chmp5b	charged multivesicular body protein 5b [Source:ZFIN;Acc:ZDB-GENE-040426-1374]	0.563461	0.15676	0.0497251	0.697012
ENSDARG00000052091	rbpjb	recombination signal binding protein for immunoglobulin kappa J region b [Source:ZFIN;Acc:ZDB-GENE-070319-1]	0.436498	0.156239	0.0498326	0.697849
ENSDARG00000012248	rgma	repulsive guidance molecule BMP co-receptor a [Source:ZFIN;Acc:ZDB-GENE-040527-1]	-0.380989	0.156239	0.0498486	0.697849
ENSDARG00000071495	sult3st5	sulfotransferase family 3, cytosolic sulfotransferase 5 [Source:ZFIN;Acc:ZDB-GENE-060503-722]	-3.3248	#VALUE!	0.0498513	NA
ENSDARG00000102390	RF00003	None	-0.473974	0.154708	0.0500821	0.700313
ENSDARG00000056462	crp2	C-reactive protein 2 [Source:ZFIN;Acc:ZDB-GENE-030131-5826]	-1.41609	0.154708	0.0500887	0.700313
ENSDARG00000013561	pgm1	phosphoglucomutase 1 [Source:ZFIN;Acc:ZDB-GENE-040426-1245]	-0.410144	0.15451	0.0501436	0.700632
ENSDARG00000088539	ponzr2	plac8 onzin related protein 2 [Source:ZFIN;Acc:ZDB-GENE-050411-41]	0.805108	0.1543	0.0501999	0.700971
ENSDARG00000110878	si:dkey-28k24.2	si:dkey-28k24.2 [Source:ZFIN;Acc:ZDB-GENE-121213-4]	0.567377	0.153415	0.0503371	0.7024
ENSDARG00000114676	BX908797.1	None	0.470554	0.153415	0.0503665	0.7024
ENSDARG00000041033	or119-2	odorant receptor, family F, subfamily 119, member 2 [Source:ZFIN;Acc:ZDB-GENE-010308-22]	-3.23604	#VALUE!	0.0504345	NA
ENSDARG00000093921	BX276103.2	None	-3.23604	#VALUE!	0.0504345	NA
ENSDARG00000054539	lrp10	low density lipoprotein receptor-related protein 10 [Source:ZFIN;Acc:ZDB-GENE-140418-2]	0.428729	0.152037	0.0505588	0.704633
ENSDARG00000070959	si:ch211-288g17.3	si:ch211-288g17.3 [Source:ZFIN;Acc:ZDB-GENE-030131-461]	-0.359533	0.151957	0.0506003	0.704763
ENSDARG00000032929	cryba1l1	crystallin, beta A1, like 1 [Source:ZFIN;Acc:ZDB-GENE-050417-249]	-0.315241	0.151947	0.0506337	0.704779
ENSDARG00000012366	fbp2	fructose-1,6-bisphosphatase 2 [Source:ZFIN;Acc:ZDB-GENE-040822-23]	-0.412825	0.149108	0.0509982	0.709401
ENSDARG00000004325	casp9	caspase 9, apoptosis-related cysteine peptidase [Source:ZFIN;Acc:ZDB-GENE-030825-5]	0.610053	0.14906	0.0510875	0.70948
ENSDARG00000052518	stx4	syntaxin 4 [Source:ZFIN;Acc:ZDB-GENE-030131-2455]	-0.468661	0.14906	0.0510975	0.70948
ENSDARG00000057789	lyz	lysozyme [Source:ZFIN;Acc:ZDB-GENE-020515-2]	-0.711213	0.14906	0.0511012	0.70948
ENSDARG00000094608	si:dkey-222h21.10	si:dkey-222h21.10 [Source:ZFIN;Acc:ZDB-GENE-081031-22]	2.68667	#VALUE!	0.0512434	NA
ENSDARG00000011724	marveld1	MARVEL domain containing 1 [Source:ZFIN;Acc:ZDB-GENE-050208-33]	0.638012	0.147953	0.0512964	0.711291
ENSDARG00000011122	pptc7a	PTC7 protein phosphatase homolog a [Source:ZFIN;Acc:ZDB-GENE-041114-74]	0.426377	0.147953	0.0512967	0.711291
ENSDARG00000030641	letmd1	LETM1 domain containing 1 [Source:ZFIN;Acc:ZDB-GENE-080723-8]	-0.485712	0.147806	0.0513467	0.711532
ENSDARG00000099749	ube2d2l	ubiquitin-conjugating enzyme E2D 2 (UBC4/5 homolog, yeast), like [Source:ZFIN;Acc:ZDB-GENE-030131-7384]	0.416746	0.147716	0.0514118	0.71168
ENSDARG00000027657	crhb	corticotropin releasing hormone b [Source:ZFIN;Acc:ZDB-GENE-041114-75]	-0.86866	0.147716	0.0514224	0.71168
ENSDARG00000035471	si:dkey-220k22.1	si:dkey-220k22.1 [Source:ZFIN;Acc:ZDB-GENE-060526-255]	0.390734	0.146925	0.0515487	0.712976
ENSDARG00000023299	snu13b	SNU13 homolog, small nuclear ribonucleoprotein b (U4/U6.U5) [Source:ZFIN;Acc:ZDB-GENE-030131-9670]	-0.429555	0.146625	0.0516626	0.713469
ENSDARG00000010160	rps15a	ribosomal protein S15a [Source:ZFIN;Acc:ZDB-GENE-030131-8708]	-0.289174	0.146625	0.0516802	0.713469
ENSDARG00000090185	si:dkeyp-73b11.8	si:dkeyp-73b11.8 [Source:ZFIN;Acc:ZDB-GENE-131120-176]	-0.550233	0.146625	0.0516822	0.713469
ENSDARG00000015404	arl3l2	ADP ribosylation factor like GTPase 3, like 2 [Source:ZFIN;Acc:ZDB-GENE-040426-1678]	-0.805707	0.146569	0.0517215	0.713561
ENSDARG00000054818	rpl32	ribosomal protein L32 [Source:ZFIN;Acc:ZDB-GENE-060331-105]	-0.287789	0.146486	0.051783	0.713697
ENSDARG00000075698	nkpd1	NTPase, KAP family P-loop domain containing 1 [Source:ZFIN;Acc:ZDB-GENE-141215-19]	-1.1473	0.146486	0.0517967	0.713697
ENSDARG00000017860	rgs5b	regulator of G protein signaling 5b [Source:ZFIN;Acc:ZDB-GENE-050417-359]	0.991635	0.146389	0.0519332	0.713857
ENSDARG00000101980	bmper	BMP binding endothelial regulator [Source:ZFIN;Acc:ZDB-GENE-030219-146]	-0.364795	0.146389	0.0519439	0.713857
ENSDARG00000000796	nr4a1	nuclear receptor subfamily 4, group A, member 1 [Source:ZFIN;Acc:ZDB-GENE-040704-11]	-0.461908	0.146389	0.051963	0.713857
ENSDARG00000057767	nudt4a	nudix (nucleoside diphosphate linked moiety X)-type motif 4a [Source:ZFIN;Acc:ZDB-GENE-031010-33]	0.403882	0.146389	0.0519666	0.713857
ENSDARG00000038095	socs1a	suppressor of cytokine signaling 1a [Source:ZFIN;Acc:ZDB-GENE-040801-205]	0.92835	0.146389	0.0519715	0.713857
ENSDARG00000069865	grxcr1	glutaredoxin, cysteine rich 1 [Source:ZFIN;Acc:ZDB-GENE-070424-166]	-3.19038	#VALUE!	0.0521779	NA
ENSDARG00000055751	fosb	FBJ murine osteosarcoma viral oncogene homolog B [Source:ZFIN;Acc:ZDB-GENE-041114-181]	1.31275	0.144407	0.0522638	0.717121
ENSDARG00000075564	fam13a	family with sequence similarity 13 member A [Source:ZFIN;Acc:ZDB-GENE-050208-102]	0.407653	0.144407	0.0522747	0.717121
ENSDARG00000102318	il6	interleukin 6 (interferon, beta 2) [Source:ZFIN;Acc:ZDB-GENE-120509-1]	2.3637	#VALUE!	0.0523247	NA
ENSDARG00000078435	anapc13	anaphase promoting complex subunit 13 [Source:ZFIN;Acc:ZDB-GENE-091204-298]	-0.696456	0.144043	0.0523514	0.717724
ENSDARG00000007219	actn1	actinin, alpha 1 [Source:ZFIN;Acc:ZDB-GENE-081113-4]	0.356133	0.14373	0.0524268	0.718241
ENSDARG00000029248	fubp1	far upstream element (FUSE) binding protein 1 [Source:ZFIN;Acc:ZDB-GENE-040426-2159]	-0.359026	0.14373	0.0524549	0.718241
ENSDARG00000023920	llgl2	LLGL scribble cell polarity complex component 2 [Source:ZFIN;Acc:ZDB-GENE-030131-9877]	0.361183	0.143636	0.0524991	0.718397
ENSDARG00000100794	mmp13b	matrix metallopeptidase 13b [Source:ZFIN;Acc:ZDB-GENE-030131-6152]	2.67834	#VALUE!	0.0526307	NA
ENSDARG00000014003	stard8	StAR-related lipid transfer (START) domain containing 8 [Source:ZFIN;Acc:ZDB-GENE-030131-9447]	0.377485	0.143053	0.0526733	0.719361
ENSDARG00000044753	idh3b	isocitrate dehydrogenase 3 (NAD+) beta [Source:ZFIN;Acc:ZDB-GENE-040625-174]	-0.381657	0.143053	0.0527015	0.719361
ENSDARG00000115405	hbbe1.2	hemoglobin beta embryonic-1.2 [Source:NCBI gene;Acc:793447]	-0.420331	0.143053	0.0527261	0.719361
ENSDARG00000053365	rpl31	ribosomal protein L31 [Source:ZFIN;Acc:ZDB-GENE-060331-121]	-0.305327	0.143053	0.0527334	0.719361
ENSDARG00000056196	slc2a2	solute carrier family 2 (facilitated glucose transporter), member 2 [Source:ZFIN;Acc:ZDB-GENE-030131-1213]	-0.579435	0.143053	0.0527341	0.719361
ENSDARG00000097527	ms4a17a.5	membrane-spanning 4-domains, subfamily A, member 17A.5 [Source:ZFIN;Acc:ZDB-GENE-040912-55]	1.03572	0.14218	0.0528731	0.720809
ENSDARG00000043182	hhla2a.1	HERV-H LTR-associating 2a, tandem duplicate 1 [Source:ZFIN;Acc:ZDB-GENE-050327-45]	0.447734	0.141165	0.0530299	0.722496
ENSDARG00000011998	bfsp2	beaded filament structural protein 2, phakinin [Source:ZFIN;Acc:ZDB-GENE-041212-58]	-0.351828	0.141114	0.0530692	0.72258
ENSDARG00000091317	hunk	hormonally up-regulated Neu-associated kinase [Source:ZFIN;Acc:ZDB-GENE-050309-240]	0.496257	0.141108	0.0531029	0.72259
ENSDARG00000115512	RF00003	None	-0.495099	0.14088	0.0531638	0.722969
ENSDARG00000070416	zgc:162816	zgc:162816 [Source:ZFIN;Acc:ZDB-GENE-070410-94]	-0.690889	0.140413	0.053292	0.723747
ENSDARG00000114334	zgc:173552	zgc:173552 [Source:ZFIN;Acc:ZDB-GENE-080220-24]	-0.326584	0.140413	0.0533063	0.723747
ENSDARG00000096110	zgc:123278	zgc:123278 [Source:ZFIN;Acc:ZDB-GENE-051127-21]	2.37054	#VALUE!	0.0533127	NA
ENSDARG00000101915	pin1	peptidylprolyl cis/trans isomerase, NIMA-interacting 1 [Source:ZFIN;Acc:ZDB-GENE-040426-1714]	-0.512015	0.140413	0.0533391	0.723747
ENSDARG00000022183	gsto1	glutathione S-transferase omega 1 [Source:ZFIN;Acc:ZDB-GENE-040718-365]	-0.89426	0.140413	0.0533535	0.723747
ENSDARG00000070584	clic5b	chloride intracellular channel 5b [Source:ZFIN;Acc:ZDB-GENE-040426-2542]	-0.625491	0.139318	0.0535214	0.725574
ENSDARG00000014554	ppp1r3cb	protein phosphatase 1, regulatory subunit 3Cb [Source:ZFIN;Acc:ZDB-GENE-040426-1733]	-0.513362	0.139125	0.0535783	0.725897
ENSDARG00000074760	ttc7a	tetratricopeptide repeat domain 7A [Source:ZFIN;Acc:ZDB-GENE-010319-27]	-0.551988	0.139044	0.0536216	0.726033
ENSDARG00000002219	si:dkey-103j14.5	si:dkey-103j14.5 [Source:ZFIN;Acc:ZDB-GENE-090313-170]	-1.22627	0.139007	0.0536624	0.726095
ENSDARG00000018587	zgc:152658	zgc:152658 [Source:ZFIN;Acc:ZDB-GENE-060929-68]	3.12956	#VALUE!	0.0536653	NA
ENSDARG00000000069	dap	death-associated protein [Source:ZFIN;Acc:ZDB-GENE-000511-3]	-0.351941	0.139007	0.0537209	0.726095
ENSDARG00000093141	BX004800.1	None	-2.00979	0.139007	0.0537258	0.726095
ENSDARG00000097263	CR925802.1	si:dkey-28g23.3 [Source:NCBI gene;Acc:103909044]	-1.47046	0.138946	0.0538286	0.726196
ENSDARG00000089079	si:ch211-214b16.3	si:ch211-214b16.3 [Source:ZFIN;Acc:ZDB-GENE-081105-50]	0.84556	0.138946	0.0538636	0.726196
ENSDARG00000111619	hist1h4l	histone 1, H4, like [Source:ZFIN;Acc:ZDB-GENE-070927-10]	-0.396353	0.138946	0.0539062	0.726196
ENSDARG00000028850	btr16	bloodthirsty-related gene family, member 16 [Source:ZFIN;Acc:ZDB-GENE-060929-1066]	2.71719	#VALUE!	0.0539236	NA
ENSDARG00000077054	gask1b	golgi associated kinase 1B [Source:ZFIN;Acc:ZDB-GENE-100105-1]	0.681074	0.138946	0.0539371	0.726196
ENSDARG00000042141	myo6b	myosin VIb [Source:ZFIN;Acc:ZDB-GENE-030318-3]	-0.44503	0.138946	0.0539733	0.726196
ENSDARG00000069292	acot16	acyl-CoA thioesterase 16 [Source:ZFIN;Acc:ZDB-GENE-041210-201]	-0.942737	0.138946	0.053984	0.726196
ENSDARG00000036282	rnaset2	ribonuclease T2 [Source:ZFIN;Acc:ZDB-GENE-030131-2513]	0.392932	0.138946	0.0540094	0.726196
ENSDARG00000025850	rps21	ribosomal protein S21 [Source:ZFIN;Acc:ZDB-GENE-040426-1102]	-0.278801	0.138946	0.0540285	0.726196
ENSDARG00000056156	npdc1b	neural proliferation, differentiation and control, 1b [Source:ZFIN;Acc:ZDB-GENE-140106-58]	0.425576	0.138946	0.0540321	0.726196
ENSDARG00000103933	fancm	FA complementation group M [Source:ZFIN;Acc:ZDB-GENE-090929-1]	-1.57562	0.138843	0.0540782	0.726369
ENSDARG00000035692	rps3a	ribosomal protein S3A [Source:ZFIN;Acc:ZDB-GENE-030131-9184]	-0.303669	0.138395	0.0541673	0.727119
ENSDARG00000110052	RF00003	None	-0.371801	0.138274	0.0542187	0.72732
ENSDARG00000069133	mstnb	myostatin b [Source:ZFIN;Acc:ZDB-GENE-990415-165]	-1.8471	0.138274	0.0542488	0.72732
ENSDARG00000071463	zgc:154125	zgc:154125 [Source:ZFIN;Acc:ZDB-GENE-061013-717]	-2.14727	0.138181	0.0542997	0.727477
ENSDARG00000025608	casp6l1	caspase 6, apoptosis-related cysteine peptidase, like 1 [Source:ZFIN;Acc:ZDB-GENE-041010-48]	1.34367	0.138181	0.0544073	0.727477
ENSDARG00000038386	ascl1a	achaete-scute family bHLH transcription factor 1a [Source:ZFIN;Acc:ZDB-GENE-980526-90]	-0.712658	0.138181	0.0544438	0.727477
ENSDARG00000043640	cenpn	centromere protein N [Source:ZFIN;Acc:ZDB-GENE-030616-408]	-0.687839	0.138181	0.0545031	0.727477
ENSDARG00000088140	hsd17b7	hydroxysteroid (17-beta) dehydrogenase 7 [Source:ZFIN;Acc:ZDB-GENE-061013-378]	-0.58594	0.138181	0.0545884	0.727477
ENSDARG00000099525	si:ch1073-13h15.3	si:ch1073-13h15.3 [Source:ZFIN;Acc:ZDB-GENE-121214-245]	-1.31357	0.138181	0.054625	0.727477
ENSDARG00000110035	hist1h4l	histone 1, H4, like [Source:ZFIN;Acc:ZDB-GENE-070927-10]	-0.317598	0.138181	0.0546577	0.727477
ENSDARG00000007412	slc2a1b	solute carrier family 2 (facilitated glucose transporter), member 1b [Source:ZFIN;Acc:ZDB-GENE-090915-1]	0.394447	0.138181	0.0546802	0.727477
ENSDARG00000014101	pyroxd2	pyridine nucleotide-disulphide oxidoreductase domain 2 [Source:ZFIN;Acc:ZDB-GENE-050506-147]	-0.547876	0.138181	0.0547333	0.727477
ENSDARG00000005416	map3k5	mitogen-activated protein kinase kinase kinase 5 [Source:ZFIN;Acc:ZDB-GENE-030827-3]	0.430248	0.138181	0.0547376	0.727477
ENSDARG00000075354	espl1	extra spindle pole bodies like 1, separase [Source:ZFIN;Acc:ZDB-GENE-030131-5188]	-0.450464	0.138181	0.0547621	0.727477
ENSDARG00000089924	aldh2.1	aldehyde dehydrogenase 2 family member, tandem duplicate 1 [Source:ZFIN;Acc:ZDB-GENE-040426-1262]	-0.530996	0.138181	0.0547675	0.727477
ENSDARG00000001968	dock5	dedicator of cytokinesis 5 [Source:ZFIN;Acc:ZDB-GENE-080108-4]	0.413933	0.138181	0.0547824	0.727477
ENSDARG00000037860	cox6b2	cytochrome c oxidase subunit 6B2 [Source:ZFIN;Acc:ZDB-GENE-040426-1566]	-0.308498	0.138181	0.0548144	0.727477
ENSDARG00000097302	tbpl2	TATA box binding protein like 2 [Source:ZFIN;Acc:ZDB-GENE-040520-3]	-1.36717	0.138181	0.0548256	0.727477
ENSDARG00000008413	atp11a	ATPase phospholipid transporting 11A [Source:ZFIN;Acc:ZDB-GENE-090311-52]	0.321703	0.138181	0.0548268	0.727477
ENSDARG00000044400	wdr78	WD repeat domain 78 [Source:ZFIN;Acc:ZDB-GENE-050522-322]	1.59781	0.138181	0.054855	0.727477
ENSDARG00000067719	wwtr1	WW domain containing transcription regulator 1 [Source:ZFIN;Acc:ZDB-GENE-051101-1]	0.362133	0.138181	0.0548775	0.727477
ENSDARG00000095532	si:dkey-58f10.13	si:dkey-58f10.13 [Source:ZFIN;Acc:ZDB-GENE-060526-315]	3.5477	#VALUE!	0.0548866	NA
ENSDARG00000076867	mrtfbb	myocardin related transcription factor Bb [Source:ZFIN;Acc:ZDB-GENE-030619-16]	0.385459	0.138181	0.0548926	0.727477
ENSDARG00000040001	fryl	furry homolog, like [Source:ZFIN;Acc:ZDB-GENE-040914-58]	0.306267	0.138158	0.0549288	0.727515
ENSDARG00000005104	limk2	LIM domain kinase 2 [Source:ZFIN;Acc:ZDB-GENE-040718-398]	0.382737	0.137856	0.0550002	0.728021
ENSDARG00000041699	piwil1	piwi-like RNA-mediated gene silencing 1 [Source:ZFIN;Acc:ZDB-GENE-030813-2]	-0.891858	0.137842	0.0550984	0.728044
ENSDARG00000079305	hbae3	hemoglobin alpha embryonic-3 [Source:ZFIN;Acc:ZDB-GENE-990706-3]	-0.448605	0.137842	0.0551008	0.728044
ENSDARG00000042470	s1pr3a	sphingosine-1-phosphate receptor 3a [Source:ZFIN;Acc:ZDB-GENE-050208-347]	1.90255	0.137842	0.0551019	0.728044
ENSDARG00000077710	nlgn1	neuroligin 1 [Source:ZFIN;Acc:ZDB-GENE-090918-1]	0.457585	0.137795	0.0551412	0.728123
ENSDARG00000096988	CR589944.1	None	1.18163	0.137333	0.0552332	0.728898
ENSDARG00000101721	LO018584.1	cytosolic phospholipase A2 zeta-like [Source:NCBI gene;Acc:101883703]	3.61205	#VALUE!	0.0553238	NA
ENSDARG00000009689	daam1b	dishevelled associated activator of morphogenesis 1b [Source:ZFIN;Acc:ZDB-GENE-030131-4212]	0.306806	0.13665	0.0553535	0.730046
ENSDARG00000074441	gp1bb	glycoprotein Ib platelet subunit beta [Source:ZFIN;Acc:ZDB-GENE-081104-406]	1.24319	0.135878	0.0554854	0.731344
ENSDARG00000058158	trim55b	tripartite motif containing 55b [Source:ZFIN;Acc:ZDB-GENE-060312-37]	0.862326	0.134795	0.0556575	0.733171
ENSDARG00000006757	klhl41b	kelch-like family member 41b [Source:ZFIN;Acc:ZDB-GENE-030131-9875]	-0.358272	0.134689	0.0557245	0.733349
ENSDARG00000113874	RF00017	None	-0.955417	0.134689	0.0557908	0.733349
ENSDARG00000052496	arhgap45a	Rho GTPase activating protein 45a [Source:ZFIN;Acc:ZDB-GENE-140106-47]	0.687917	0.134689	0.0558366	0.733349
ENSDARG00000100012	CR855860.1	None	1.33542	0.134689	0.0558542	0.733349
ENSDARG00000114078	RF00003	None	-0.419898	0.134689	0.055872	0.733349
ENSDARG00000062280	hace1	HECT domain and ankyrin repeat containing E3 ubiquitin protein ligase 1 [Source:ZFIN;Acc:ZDB-GENE-110411-52]	0.424596	0.134689	0.0558723	0.733349
ENSDARG00000061194	hectd2	HECT domain containing 2 [Source:ZFIN;Acc:ZDB-GENE-100405-3]	-0.519906	0.134665	0.0559255	0.73339
ENSDARG00000115819	CT583728.23	None	-0.577753	0.134665	0.0559526	0.73339
ENSDARG00000117414	BX511021.3	None	3.09521	#VALUE!	0.0559877	NA
ENSDARG00000075533	zbtb24	zinc finger and BTB domain containing 24 [Source:ZFIN;Acc:ZDB-GENE-081022-123]	-0.717122	0.134665	0.0559973	0.73339
ENSDARG00000098612	chrm2a	cholinergic receptor, muscarinic 2a [Source:ZFIN;Acc:ZDB-GENE-030314-1]	0.533243	0.134665	0.0560096	0.73339
ENSDARG00000016651	znf106a	zinc finger protein 106a [Source:ZFIN;Acc:ZDB-GENE-040718-21]	-0.314017	0.13457	0.0560638	0.73355
ENSDARG00000006892	myo3b	myosin IIIB [Source:ZFIN;Acc:ZDB-GENE-070706-2]	-0.594724	0.13457	0.0560889	0.73355
ENSDARG00000096962	CT025690.1	zinc finger and SCAN domain-containing protein 5B-like [Source:NCBI gene;Acc:100150229]	-0.746557	0.133822	0.0562192	0.734815
ENSDARG00000030269	grtp1b	growth hormone regulated TBC protein 1b [Source:ZFIN;Acc:ZDB-GENE-050417-346]	-1.50768	0.133808	0.0562546	0.734838
ENSDARG00000059900	tbc1d9	TBC1 domain family, member 9 (with GRAM domain) [Source:ZFIN;Acc:ZDB-GENE-060810-33]	0.466842	0.133556	0.0563424	0.735265
ENSDARG00000071586	tgfbi	transforming growth factor, beta-induced [Source:ZFIN;Acc:ZDB-GENE-030131-73]	-0.317989	0.133556	0.0563545	0.735265
ENSDARG00000020235	sept9a	septin 9a [Source:ZFIN;Acc:ZDB-GENE-030131-9187]	0.319065	0.133199	0.0564346	0.735871
ENSDARG00000060688	trim69	tripartite motif containing 69 [Source:ZFIN;Acc:ZDB-GENE-030131-857]	0.586797	0.132787	0.0565307	0.736568
ENSDARG00000018328	rhocb	ras homolog family member Cb [Source:ZFIN;Acc:ZDB-GENE-040718-144]	0.356111	0.132787	0.0565554	0.736568
ENSDARG00000103260	si:ch211-57b15.1	si:ch211-57b15.1 [Source:ZFIN;Acc:ZDB-GENE-141210-17]	-1.5139	0.132074	0.0567231	0.737779
ENSDARG00000012013	cpa6	carboxypeptidase A6 [Source:ZFIN;Acc:ZDB-GENE-091204-331]	-0.766255	0.132074	0.0567494	0.737779
ENSDARG00000031968	cpped1	calcineurin-like phosphoesterase domain containing 1 [Source:ZFIN;Acc:ZDB-GENE-041114-118]	0.549867	0.132074	0.0567496	0.737779
ENSDARG00000104028	si:dkey-74k8.3	si:dkey-74k8.3 [Source:ZFIN;Acc:ZDB-GENE-141222-20]	-0.476316	0.13182	0.0568486	0.73821
ENSDARG00000117811	BX545917.7	None	3.56041	#VALUE!	0.0568917	NA
ENSDARG00000059815	oaz2b	ornithine decarboxylase antizyme 2b [Source:ZFIN;Acc:ZDB-GENE-070313-1]	0.657126	0.13182	0.0569551	0.73821
ENSDARG00000026865	fam107b	family with sequence similarity 107 member B [Source:ZFIN;Acc:ZDB-GENE-031030-12]	0.368442	0.13182	0.0569809	0.73821
ENSDARG00000035571	abhd17b	abhydrolase domain containing 17B [Source:ZFIN;Acc:ZDB-GENE-040718-244]	0.379243	0.13182	0.0570007	0.73821
ENSDARG00000079095	rin1a	Ras and Rab interactor 1a [Source:ZFIN;Acc:ZDB-GENE-091204-129]	1.17343	0.13182	0.057013	0.73821
ENSDARG00000103347	cyp2aa3	cytochrome P450, family 2, subfamily AA, polypeptide 3 [Source:ZFIN;Acc:ZDB-GENE-031030-8]	-1.1342	0.13182	0.0570248	0.73821
ENSDARG00000052336	ociad2	OCIA domain containing 2 [Source:ZFIN;Acc:ZDB-GENE-041014-253]	-0.671501	0.13182	0.0570405	0.73821
ENSDARG00000060081	crb2b	crumbs cell polarity complex component 2b [Source:ZFIN;Acc:ZDB-GENE-060610-1]	0.775554	0.13182	0.057068	0.73821
ENSDARG00000087060	RF00017	None	-0.509237	0.13182	0.0571105	0.73821
ENSDARG00000077057	esco1	establishment of sister chromatid cohesion N-acetyltransferase 1 [Source:ZFIN;Acc:ZDB-GENE-130530-818]	-0.586332	0.13182	0.0571333	0.73821
ENSDARG00000032836	pvalb5	parvalbumin 5 [Source:ZFIN;Acc:ZDB-GENE-050417-336]	-0.420477	0.13182	0.0571946	0.73821
ENSDARG00000068401	yap1	Yes-associated protein 1 [Source:ZFIN;Acc:ZDB-GENE-030131-9710]	0.298877	0.13182	0.0572622	0.73821
ENSDARG00000026736	il11ra	interleukin 11 receptor, alpha [Source:ZFIN;Acc:ZDB-GENE-030131-5942]	0.341155	0.13182	0.0572663	0.73821
ENSDARG00000016260	fxr2	fragile X mental retardation, autosomal homolog 2 [Source:ZFIN;Acc:ZDB-GENE-040426-943]	-0.399529	0.13182	0.057363	0.73821
ENSDARG00000078249	unc13d	unc-13 homolog D (C. elegans) [Source:ZFIN;Acc:ZDB-GENE-110411-188]	1.00056	0.13182	0.0573689	0.73821
ENSDARG00000081931	RF00190	None	-0.370553	0.13182	0.0574235	0.73821
ENSDARG00000076713	si:dkey-265c15.6	si:dkey-265c15.6 [Source:ZFIN;Acc:ZDB-GENE-081028-25]	-1.57468	0.13182	0.0574591	0.73821
ENSDARG00000005789	enpp1	ectonucleotide pyrophosphatase/phosphodiesterase 1 [Source:ZFIN;Acc:ZDB-GENE-040724-172]	-0.324141	0.13182	0.057476	0.73821
ENSDARG00000069293	ahsg2	alpha-2-HS-glycoprotein 2 [Source:ZFIN;Acc:ZDB-GENE-030131-1133]	-1.81499	0.13182	0.0574816	0.73821
ENSDARG00000002377	mief2	mitochondrial elongation factor 2 [Source:ZFIN;Acc:ZDB-GENE-060929-864]	0.523642	0.13182	0.0574876	0.73821
ENSDARG00000001807	tnfrsf21	tumor necrosis factor receptor superfamily, member 21 [Source:ZFIN;Acc:ZDB-GENE-030131-5971]	0.495596	0.13182	0.0574917	0.73821
ENSDARG00000015557	zgc:100829	zgc:100829 [Source:ZFIN;Acc:ZDB-GENE-040801-54]	0.384359	0.131733	0.057537	0.738357
ENSDARG00000017772	mdh1aa	malate dehydrogenase 1Aa, NAD (soluble) [Source:ZFIN;Acc:ZDB-GENE-040204-1]	-0.360298	0.131706	0.0575743	0.738404
ENSDARG00000036073	cebpg	CCAAT enhancer binding protein gamma [Source:ZFIN;Acc:ZDB-GENE-020111-5]	0.435585	0.131668	0.0576132	0.738469
ENSDARG00000104702	cat	catalase [Source:ZFIN;Acc:ZDB-GENE-000210-20]	-0.393524	0.130839	0.0577949	0.73988
ENSDARG00000086158	ccbe1	collagen and calcium binding EGF domains 1 [Source:ZFIN;Acc:ZDB-GENE-090506-7]	0.617061	0.130839	0.0578211	0.73988
ENSDARG00000061231	tinagl1	tubulointerstitial nephritis antigen-like 1 [Source:ZFIN;Acc:ZDB-GENE-060503-240]	0.574923	0.130839	0.0578248	0.73988
ENSDARG00000002764	miox	myo-inositol oxygenase [Source:ZFIN;Acc:ZDB-GENE-050913-113]	0.602286	0.13044	0.0580328	0.74056
ENSDARG00000114349	si:dkey-20i20.15	si:dkey-20i20.15 [Source:ZFIN;Acc:ZDB-GENE-060503-435]	-0.363505	0.13044	0.0580698	0.74056
ENSDARG00000051736	hist1h2a4	histone cluster 1 H2A family member 4 [Source:ZFIN;Acc:ZDB-GENE-050731-6]	-0.355419	0.13044	0.0580729	0.74056
ENSDARG00000056245	zgc:162952	zgc:162952 [Source:ZFIN;Acc:ZDB-GENE-070424-98]	0.710534	0.13044	0.0580837	0.74056
ENSDARG00000069379	zgc:158868	zgc:158868 [Source:ZFIN;Acc:ZDB-GENE-070112-892]	1.13416	0.13044	0.0580991	0.74056
ENSDARG00000030156	naglu	N-acetylglucosaminidase, alpha [Source:ZFIN;Acc:ZDB-GENE-100726-2]	-0.977877	0.13044	0.0582263	0.74056
ENSDARG00000035018	thy1	Thy-1 cell surface antigen [Source:ZFIN;Acc:ZDB-GENE-030131-8561]	0.636783	0.13044	0.0582425	0.74056
ENSDARG00000011298	atf7a	activating transcription factor 7a [Source:ZFIN;Acc:ZDB-GENE-050721-2]	0.497929	0.13044	0.05828	0.74056
ENSDARG00000062707	plat	plasminogen activator, tissue [Source:ZFIN;Acc:ZDB-GENE-081104-181]	0.695757	0.13044	0.0582875	0.74056
ENSDARG00000098941	CU856520.1	None	-0.436254	0.13044	0.0582896	0.74056
ENSDARG00000018980	zgc:91890	zgc:91890 [Source:ZFIN;Acc:ZDB-GENE-040704-21]	0.631157	0.13044	0.0583341	0.74056
ENSDARG00000044485	sall4	spalt-like transcription factor 4 [Source:ZFIN;Acc:ZDB-GENE-060328-2]	0.453187	0.13044	0.0583469	0.74056
ENSDARG00000074466	gdpd3a	glycerophosphodiester phosphodiesterase domain containing 3a [Source:ZFIN;Acc:ZDB-GENE-040426-2279]	-0.562728	0.13044	0.0583695	0.74056
ENSDARG00000002128	cwf19l1	CWF19 like cell cycle control factor 1 [Source:ZFIN;Acc:ZDB-GENE-031204-5]	-0.334492	0.13044	0.0583714	0.74056
ENSDARG00000042186	paplnb	papilin b, proteoglycan-like sulfated glycoprotein [Source:ZFIN;Acc:ZDB-GENE-030131-6023]	2.33532	#VALUE!	0.0583752	NA
ENSDARG00000062799	baiap2a	BAI1-associated protein 2a [Source:ZFIN;Acc:ZDB-GENE-060421-2756]	0.32948	0.13044	0.0584145	0.74056
ENSDARG00000062933	cmip	c-Maf inducing protein [Source:ZFIN;Acc:ZDB-GENE-050419-50]	0.340232	0.13044	0.0584198	0.74056
ENSDARG00000074677	frem3	Fras1 related extracellular matrix 3 [Source:ZFIN;Acc:ZDB-GENE-030131-9788]	-0.461274	0.130275	0.0584758	0.74084
ENSDARG00000041394	dnajb1b	DnaJ heat shock protein family (Hsp40) member B1b [Source:ZFIN;Acc:ZDB-GENE-030131-5455]	0.717024	0.129637	0.0585967	0.741929
ENSDARG00000055798	heyl	hes-related family bHLH transcription factor with YRPW motif-like [Source:ZFIN;Acc:ZDB-GENE-030131-7074]	-1.59782	0.129637	0.0587003	0.741929
ENSDARG00000013293	crispld1b	cysteine-rich secretory protein LCCL domain containing 1b [Source:ZFIN;Acc:ZDB-GENE-040426-1204]	-0.571008	0.129637	0.0587521	0.741929
ENSDARG00000054941	ldlrad4b	low density lipoprotein receptor class A domain containing 4b [Source:ZFIN;Acc:ZDB-GENE-091230-3]	0.549373	0.129637	0.058768	0.741929
ENSDARG00000061391	grhl1	grainyhead-like transcription factor 1 [Source:ZFIN;Acc:ZDB-GENE-030131-3665]	0.431489	0.129637	0.0587716	0.741929
ENSDARG00000092272	BX511161.1	None	-0.872356	0.129637	0.058805	0.741929
ENSDARG00000035852	cart3	cocaine- and amphetamine-regulated transcript 3 [Source:ZFIN;Acc:ZDB-GENE-120223-5]	1.03964	0.129637	0.0588314	0.741929
ENSDARG00000056322	ldb3a	LIM domain binding 3a [Source:ZFIN;Acc:ZDB-GENE-040121-6]	-0.348436	0.129637	0.0588332	0.741929
ENSDARG00000019417	gadd45ga	growth arrest and DNA-damage-inducible, gamma a [Source:ZFIN;Acc:ZDB-GENE-040426-1882]	0.456455	0.129584	0.0588744	0.74202
ENSDARG00000032816	tm7sf2	transmembrane 7 superfamily member 2 [Source:ZFIN;Acc:ZDB-GENE-041212-19]	-0.624032	0.128471	0.0590594	0.743924
ENSDARG00000020623	baxa	BCL2 associated X, apoptosis regulator a [Source:ZFIN;Acc:ZDB-GENE-000511-6]	0.497734	0.12742	0.0592946	0.745727
ENSDARG00000076742	cyth1a	cytohesin 1a [Source:ZFIN;Acc:ZDB-GENE-030131-657]	0.346934	0.12742	0.0592995	0.745727
ENSDARG00000054150	cx23	connexin 23 [Source:ZFIN;Acc:ZDB-GENE-050320-121]	-0.571649	0.12742	0.0593049	0.745727
ENSDARG00000082646	RF00003	None	-0.393541	0.127123	0.0593796	0.746237
ENSDARG00000032577	clcn6	chloride channel 6 [Source:ZFIN;Acc:ZDB-GENE-030131-2056]	0.627823	0.126993	0.0594315	0.746461
ENSDARG00000112166	RF00003	None	-0.372827	0.126579	0.0595403	0.747173
ENSDARG00000076126	actc1a	actin, alpha, cardiac muscle 1a [Source:ZFIN;Acc:ZDB-GENE-040520-4]	-0.350683	0.126579	0.0595565	0.747173
ENSDARG00000103390	cacna2d2a	calcium channel, voltage-dependent, alpha 2/delta subunit 2a [Source:ZFIN;Acc:ZDB-GENE-050320-71]	0.371408	0.126479	0.0596044	0.747345
ENSDARG00000108953	si:ch211-283g2.2	si:ch211-283g2.2 [Source:ZFIN;Acc:ZDB-GENE-060526-151]	-2.7165	#VALUE!	0.0597586	NA
ENSDARG00000052515	calcoco2	calcium binding and coiled-coil domain 2 [Source:ZFIN;Acc:ZDB-GENE-050522-346]	0.836868	0.125674	0.0597822	0.748732
ENSDARG00000042934	ccn2a	cellular communication network factor 2a [Source:ZFIN;Acc:ZDB-GENE-030131-102]	0.313102	0.125674	0.0597957	0.748732
ENSDARG00000103791	nme2b.1	NME/NM23 nucleoside diphosphate kinase 2b, tandem duplicate 1 [Source:ZFIN;Acc:ZDB-GENE-000210-32]	-0.321892	0.125674	0.0598405	0.748732
ENSDARG00000051914	slc14a2	solute carrier family 14 (urea transporter), member 2 [Source:ZFIN;Acc:ZDB-GENE-030131-4833]	0.798069	0.125674	0.059852	0.748732
ENSDARG00000103543	gngt2b	guanine nucleotide binding protein (G protein), gamma transducing activity polypeptide 2b [Source:ZFIN;Acc:ZDB-GENE-091020-4]	-0.434732	0.125325	0.0599538	0.749333
ENSDARG00000104643	tuba7l	tubulin, alpha 7 like [Source:ZFIN;Acc:ZDB-GENE-040704-78]	3.50234	#VALUE!	0.0599546	NA
ENSDARG00000105316	si:dkey-187j14.7	si:dkey-187j14.7 [Source:ZFIN;Acc:ZDB-GENE-160113-3]	3.50234	#VALUE!	0.0599546	NA
ENSDARG00000040584	eef1akmt1	EEF1A lysine methyltransferase 1 [Source:ZFIN;Acc:ZDB-GENE-040426-2551]	-0.735784	0.125325	0.0599974	0.749333
ENSDARG00000016981	bcar3	BCAR3, NSP family adaptor protein [Source:ZFIN;Acc:ZDB-GENE-080513-4]	0.413073	0.125325	0.0600029	0.749333
ENSDARG00000057027	rtn2b	reticulon 2b [Source:ZFIN;Acc:ZDB-GENE-060331-95]	-0.393361	0.12422	0.0601901	0.751242
ENSDARG00000115017	znf1033	zinc finger protein 1033 [Source:ZFIN;Acc:ZDB-GENE-110914-25]	-0.999943	0.124199	0.0602339	0.751279
ENSDARG00000110989	RF00003	None	-0.376836	0.124199	0.0602617	0.751279
ENSDARG00000117260	CABZ01079870.1	None	3.06894	#VALUE!	0.0603001	NA
ENSDARG00000079267	im:7154036	im:7154036 [Source:ZFIN;Acc:ZDB-GENE-080917-11]	-0.657181	0.123941	0.0603318	0.751724
ENSDARG00000103994	ppiab	peptidylprolyl isomerase Ab (cyclophilin A) [Source:ZFIN;Acc:ZDB-GENE-030131-7459]	-0.301549	0.123907	0.060371	0.751784
ENSDARG00000033950	lamb2l	laminin, beta 2-like [Source:ZFIN;Acc:ZDB-GENE-030131-4205]	-0.421935	0.123892	0.0604236	0.75181
ENSDARG00000100265	rhcgb	Rh family, C glycoprotein b [Source:ZFIN;Acc:ZDB-GENE-040426-2595]	0.802529	0.123892	0.0604732	0.75181
ENSDARG00000092945	si:ch211-250g4.3	si:ch211-250g4.3 [Source:ZFIN;Acc:ZDB-GENE-060503-506]	-1.6235	0.123892	0.0604936	0.75181
ENSDARG00000045153	slc16a8	solute carrier family 16 (monocarboxylate transporter), member 8 [Source:ZFIN;Acc:ZDB-GENE-121128-1]	0.756174	0.123892	0.0605355	0.75181
ENSDARG00000097789	pon3.2	paraoxonase 3, tandem duplicate 2 [Source:ZFIN;Acc:ZDB-GENE-071004-70]	-0.742154	0.123892	0.060545	0.75181
ENSDARG00000035043	pfdn5	prefoldin 5 [Source:ZFIN;Acc:ZDB-GENE-030131-6858]	-0.354827	0.123845	0.0605859	0.751891
ENSDARG00000028618	krt18b	keratin 18b [Source:ZFIN;Acc:ZDB-GENE-040426-1508]	0.371359	0.123506	0.0607007	0.752479
ENSDARG00000009194	col16a1	collagen, type XVI, alpha 1 [Source:ZFIN;Acc:ZDB-GENE-060503-351]	-0.333504	0.123506	0.0607134	0.752479
ENSDARG00000075622	zgc:174938	zgc:174938 [Source:ZFIN;Acc:ZDB-GENE-070928-44]	-0.764044	0.123506	0.0607606	0.752479
ENSDARG00000062872	mrs2	magnesium transporter MRS2 [Source:ZFIN;Acc:ZDB-GENE-141211-29]	-0.647117	0.123506	0.0607709	0.752479
ENSDARG00000020084	tg	thyroglobulin [Source:ZFIN;Acc:ZDB-GENE-030519-1]	-0.447522	0.123142	0.0608562	0.753109
ENSDARG00000069934	parp4	poly (ADP-ribose) polymerase family, member 4 [Source:ZFIN;Acc:ZDB-GENE-070912-387]	0.493945	0.122184	0.06104	0.754772
ENSDARG00000051710	CR339041.1	major histocompatibility complex class I-related gene protein-like [Source:NCBI gene;Acc:108181672]	1.43273	0.122184	0.061089	0.754772
ENSDARG00000043848	sod1	superoxide dismutase 1, soluble [Source:ZFIN;Acc:ZDB-GENE-990415-258]	-0.590416	0.122184	0.0610982	0.754772
ENSDARG00000061699	sipa1l3	signal-induced proliferation-associated 1 like 3 [Source:ZFIN;Acc:ZDB-GENE-050420-109]	0.320312	0.122184	0.0611287	0.754772
ENSDARG00000035350	ins	preproinsulin [Source:ZFIN;Acc:ZDB-GENE-980526-110]	-0.63695	0.120783	0.0613848	0.757211
ENSDARG00000032272	sat1b	spermidine/spermine N1-acetyltransferase 1b [Source:ZFIN;Acc:ZDB-GENE-041001-39]	-0.6746	0.120783	0.061429	0.757211
ENSDARG00000061810	mbd3b	methyl-CpG binding domain protein 3b [Source:ZFIN;Acc:ZDB-GENE-030131-9792]	-0.386977	0.120783	0.0614301	0.757211
ENSDARG00000069135	ppp1r15a	protein phosphatase 1, regulatory subunit 15A [Source:ZFIN;Acc:ZDB-GENE-030131-4408]	0.488786	0.12065	0.0614835	0.757442
ENSDARG00000095464	gstt2	glutathione S-transferase theta 2 [Source:ZFIN;Acc:ZDB-GENE-040426-1617]	-0.52975	0.119869	0.0616289	0.758806
ENSDARG00000035150	si:dkey-261j4.4	si:dkey-261j4.4 [Source:ZFIN;Acc:ZDB-GENE-060531-125]	-1.3124	0.11914	0.0617723	0.76008
ENSDARG00000103919	si:ch73-1a9.3	si:ch73-1a9.3 [Source:ZFIN;Acc:ZDB-GENE-141216-84]	-0.350495	0.11914	0.061822	0.76008
ENSDARG00000112012	RF00003	None	-0.342959	0.11914	0.0618367	0.76008
ENSDARG00000018688	elk3	ELK3, ETS-domain protein [Source:ZFIN;Acc:ZDB-GENE-030716-2]	0.550355	0.118963	0.0619193	0.760391
ENSDARG00000000857	mapk14a	mitogen-activated protein kinase 14a [Source:ZFIN;Acc:ZDB-GENE-010202-2]	0.370384	0.118963	0.0619315	0.760391
ENSDARG00000012600	si:dkey-97a13.6	si:dkey-97a13.6 [Source:ZFIN;Acc:ZDB-GENE-070912-617]	0.861624	0.118891	0.0620603	0.760518
ENSDARG00000096722	si:dkey-16i5.8	si:dkey-16i5.8 [Source:ZFIN;Acc:ZDB-GENE-030131-1207]	-1.60356	0.118891	0.0620741	0.760518
ENSDARG00000090980	apof	apolipoprotein F [Source:ZFIN;Acc:ZDB-GENE-031204-36]	-0.583595	0.118891	0.0620788	0.760518
ENSDARG00000007024	uox	urate oxidase [Source:ZFIN;Acc:ZDB-GENE-030826-24]	-1.30815	0.118891	0.0621005	0.760518
ENSDARG00000099528	dus3l	dihydrouridine synthase 3-like (S. cerevisiae) [Source:ZFIN;Acc:ZDB-GENE-040426-1260]	-0.583689	0.118891	0.0621157	0.760518
ENSDARG00000079378	phldb1b	pleckstrin homology-like domain, family B, member 1b [Source:ZFIN;Acc:ZDB-GENE-121114-8]	0.333999	0.118687	0.0621796	0.760874
ENSDARG00000027088	ptgdsb.1	prostaglandin D2 synthase b, tandem duplicate 1 [Source:ZFIN;Acc:ZDB-GENE-030131-8436]	-0.45829	0.117506	0.0623838	0.762946
ENSDARG00000025670	fstl3	follistatin-like 3 (secreted glycoprotein) [Source:ZFIN;Acc:ZDB-GENE-050913-111]	0.52087	0.117181	0.0624761	0.763517
ENSDARG00000116328	RF00017	None	-0.33197	0.117181	0.0625004	0.763517
ENSDARG00000093488	CR450740.1	None	-0.961318	0.116914	0.0625738	0.763988
ENSDARG00000102106	tgm1l1	transglutaminase 1 like 1 [Source:ZFIN;Acc:ZDB-GENE-060503-139]	-0.386939	0.116767	0.0626329	0.764246
ENSDARG00000078134	crygm2f	crystallin, gamma M2f [Source:ZFIN;Acc:ZDB-GENE-080220-17]	-0.794046	0.116767	0.0626649	0.764246
ENSDARG00000101869	magi3a	membrane associated guanylate kinase, WW and PDZ domain containing 3a [Source:ZFIN;Acc:ZDB-GENE-090312-48]	0.311223	0.116702	0.0627127	0.76436
ENSDARG00000076055	rpgrip1	RPGR interacting protein 1 [Source:ZFIN;Acc:ZDB-GENE-091204-394]	-0.76481	0.116702	0.0627965	0.76436
ENSDARG00000012790	tmem161a	transmembrane protein 161A [Source:ZFIN;Acc:ZDB-GENE-041111-267]	-0.405045	0.116702	0.0628142	0.76436
ENSDARG00000055255	pitpnm3	PITPNM family member 3 [Source:ZFIN;Acc:ZDB-GENE-030131-9216]	0.378687	0.116702	0.0628401	0.76436
ENSDARG00000097402	BX470254.1	None	-2.32695	#VALUE!	0.0628442	NA
ENSDARG00000017107	nr2e1	nuclear receptor subfamily 2, group E, member 1 [Source:ZFIN;Acc:ZDB-GENE-040801-127]	-0.877902	0.116702	0.0628627	0.76436
ENSDARG00000018411	mknk1	MAP kinase interacting serine/threonine kinase 1 [Source:ZFIN;Acc:ZDB-GENE-080220-11]	0.5146	0.116702	0.0629388	0.76436
ENSDARG00000042210	sema3ab	sema domain, immunoglobulin domain (Ig), short basic domain, secreted, (semaphorin) 3Ab [Source:ZFIN;Acc:ZDB-GENE-991209-6]	-0.464406	0.116702	0.062953	0.76436
ENSDARG00000023298	rps27.1	ribosomal protein S27, isoform 1 [Source:ZFIN;Acc:ZDB-GENE-050522-549]	-0.288845	0.116702	0.0629785	0.76436
ENSDARG00000067741	itpkcb	inositol-trisphosphate 3-kinase Cb [Source:ZFIN;Acc:ZDB-GENE-080225-27]	0.391767	0.116702	0.0629888	0.76436
ENSDARG00000040027	osbpl10b	oxysterol binding protein-like 10b [Source:ZFIN;Acc:ZDB-GENE-081002-4]	0.423019	0.116475	0.0631056	0.764759
ENSDARG00000077372	tfr1b	transferrin receptor 1b [Source:ZFIN;Acc:ZDB-GENE-041220-2]	0.407625	0.116475	0.063138	0.764759
ENSDARG00000088238	kansl1b	KAT8 regulatory NSL complex subunit 1b [Source:ZFIN;Acc:ZDB-GENE-121219-4]	0.316932	0.116475	0.0631446	0.764759
ENSDARG00000023214	mob2a	MOB kinase activator 2a [Source:ZFIN;Acc:ZDB-GENE-040718-56]	0.406289	0.116475	0.0632736	0.764759
ENSDARG00000062552	lpar6a	lysophosphatidic acid receptor 6a [Source:ZFIN;Acc:ZDB-GENE-061013-343]	0.470058	0.116475	0.0632975	0.764759
ENSDARG00000018351	hpda	4-hydroxyphenylpyruvate dioxygenase a [Source:ZFIN;Acc:ZDB-GENE-040426-986]	-0.890676	0.116475	0.0633216	0.764759
ENSDARG00000092154	tex264a	testis expressed 264a [Source:ZFIN;Acc:ZDB-GENE-040426-1885]	0.393831	0.116475	0.0633306	0.764759
ENSDARG00000034667	CABZ01090041.1	lipoprotein lipase-like [Source:NCBI gene;Acc:100331214]	-1.77047	0.116475	0.0633746	0.764759
ENSDARG00000001313	g2e3	G2/M-phase specific E3 ubiquitin protein ligase [Source:ZFIN;Acc:ZDB-GENE-030616-400]	-0.48888	0.116475	0.0633962	0.764759
ENSDARG00000062592	myl10	myosin, light chain 10, regulatory [Source:ZFIN;Acc:ZDB-GENE-050417-421]	-0.287505	0.116475	0.0634336	0.764759
ENSDARG00000052242	aff2	AF4/FMR2 family, member 2 [Source:ZFIN;Acc:ZDB-GENE-110411-190]	0.347442	0.116475	0.0634368	0.764759
ENSDARG00000034855	ccnb3	cyclin B3 [Source:ZFIN;Acc:ZDB-GENE-060929-684]	-0.467148	0.116475	0.0634414	0.764759
ENSDARG00000040666	nifk	nucleolar protein interacting with the FHA domain of MKI67 [Source:ZFIN;Acc:ZDB-GENE-021231-4]	-0.451675	0.116024	0.0635836	0.765555
ENSDARG00000041372	zgc:136564	zgc:136564 [Source:ZFIN;Acc:ZDB-GENE-070410-3]	-0.901662	0.116024	0.0636207	0.765555
ENSDARG00000060349	wasf1	WAS protein family, member 1 [Source:ZFIN;Acc:ZDB-GENE-070705-555]	-0.577799	0.116024	0.0636671	0.765555
ENSDARG00000008377	epn2	epsin 2 [Source:ZFIN;Acc:ZDB-GENE-071212-1]	0.309781	0.116024	0.0636953	0.765555
ENSDARG00000020952	si:ch211-214j8.1	si:ch211-214j8.1 [Source:ZFIN;Acc:ZDB-GENE-060526-100]	-0.842158	0.116024	0.0637577	0.765555
ENSDARG00000097102	si:ch73-281n10.2	si:ch73-281n10.2 [Source:ZFIN;Acc:ZDB-GENE-131120-172]	-0.366158	0.116024	0.0637759	0.765555
ENSDARG00000051899	exoc3l1	exocyst complex component 3-like 1 [Source:ZFIN;Acc:ZDB-GENE-061207-36]	-0.820874	0.116024	0.0637833	0.765555
ENSDARG00000039647	slc6a1b	solute carrier family 6 (neurotransmitter transporter), member 1b [Source:ZFIN;Acc:ZDB-GENE-041114-57]	-0.30154	0.116024	0.0637886	0.765555
ENSDARG00000102153	nrp1a	neuropilin 1a [Source:ZFIN;Acc:ZDB-GENE-030519-2]	0.296823	0.116024	0.0638225	0.765555
ENSDARG00000076299	FQ323119.1	None	-0.626627	0.11593	0.0638714	0.765721
ENSDARG00000006811	sult1st6	sulfotransferase family 1, cytosolic sulfotransferase 6 [Source:ZFIN;Acc:ZDB-GENE-040718-343]	-0.655164	0.115867	0.0639156	0.765831
ENSDARG00000115479	RF00017	None	-0.280102	0.115008	0.0640772	0.767347
ENSDARG00000100260	them6	thioesterase superfamily member 6 [Source:ZFIN;Acc:ZDB-GENE-070912-340]	-0.825287	0.114253	0.0642238	0.768682
ENSDARG00000022650	cyp2ad3	cytochrome P450, family 2, subfamily AD, polypeptide 3 [Source:ZFIN;Acc:ZDB-GENE-041001-156]	-0.564391	0.11407	0.0642861	0.769007
ENSDARG00000104474	il6r	interleukin 6 receptor [Source:ZFIN;Acc:ZDB-GENE-080107-7]	0.684986	0.113921	0.0643573	0.769271
ENSDARG00000094587	si:dkey-35m8.1	si:dkey-35m8.1 [Source:ZFIN;Acc:ZDB-GENE-060526-296]	0.420774	0.113921	0.0644109	0.769271
ENSDARG00000069583	zgc:114181	zgc:114181 [Source:ZFIN;Acc:ZDB-GENE-050913-105]	-0.532129	0.113921	0.0644137	0.769271
ENSDARG00000042033	mettl11b	methyltransferase like 11B [Source:ZFIN;Acc:ZDB-GENE-081104-175]	-1.15697	0.113804	0.0644676	0.769478
ENSDARG00000011245	esrp1	epithelial splicing regulatory protein 1 [Source:ZFIN;Acc:ZDB-GENE-070112-1732]	-0.391284	0.113804	0.0645014	0.769478
ENSDARG00000100072	mgrn1a	mahogunin, ring finger 1a [Source:ZFIN;Acc:ZDB-GENE-030131-6192]	0.396425	0.112982	0.0646589	0.770936
ENSDARG00000018898	zfand5a	zinc finger, AN1-type domain 5a [Source:ZFIN;Acc:ZDB-GENE-040426-1979]	0.368282	0.11273	0.0647317	0.771384
ENSDARG00000005791	rpl28	ribosomal protein L28 [Source:ZFIN;Acc:ZDB-GENE-040930-10]	-0.272191	0.112689	0.0647731	0.771456
ENSDARG00000117450	FO834828.2	None	-0.85108	0.112667	0.0648116	0.771495
ENSDARG00000061417	nub1	negative regulator of ubiquitin-like proteins 1 [Source:ZFIN;Acc:ZDB-GENE-080212-11]	0.702049	0.112401	0.0648866	0.771967
ENSDARG00000111494	hist1h4l	histone 1, H4, like [Source:ZFIN;Acc:ZDB-GENE-070927-10]	-0.312212	0.111814	0.0650098	0.773012
ENSDARG00000022493	rad21l1	RAD21 cohesin complex component like 1 [Source:ZFIN;Acc:ZDB-GENE-061103-505]	2.59053	#VALUE!	0.0650169	NA
ENSDARG00000105068	SMIM22	si:ch1073-443f11.2 [Source:ZFIN;Acc:ZDB-GENE-120215-185]	0.653461	0.111269	0.0651369	0.773982
ENSDARG00000075851	oafa	OAF homolog a (Drosophila) [Source:ZFIN;Acc:ZDB-GENE-090917-1]	0.500194	0.111269	0.0651728	0.773982
ENSDARG00000017874	dnajc3b	DnaJ (Hsp40) homolog, subfamily C, member 3b [Source:ZFIN;Acc:ZDB-GENE-000831-4]	0.478434	0.111269	0.0652039	0.773982
ENSDARG00000056453	afap1l1b	actin filament associated protein 1-like 1b [Source:ZFIN;Acc:ZDB-GENE-061013-428]	0.618357	0.111269	0.065233	0.773982
ENSDARG00000112474	CU927887.1	None	2.57411	#VALUE!	0.0652558	NA
ENSDARG00000077479	msh5	mutS homolog 5 [Source:ZFIN;Acc:ZDB-GENE-131127-632]	-2.6361	#VALUE!	0.0652787	NA
ENSDARG00000086847	irgq1	immunity-related GTPase family, q1 [Source:ZFIN;Acc:ZDB-GENE-051212-3]	0.926122	0.109659	0.0655108	0.776857
ENSDARG00000068283	cyp2x10.2	cytochrome P450, family 2, subfamily X, polypeptide 10.2 [Source:ZFIN;Acc:ZDB-GENE-060818-12]	-2.32411	#VALUE!	0.0657864	NA
ENSDARG00000104760	si:ch211-1i11.3	si:ch211-1i11.3 [Source:ZFIN;Acc:ZDB-GENE-030131-8638]	0.502842	0.108068	0.0657969	0.779708
ENSDARG00000099546	kynu	kynureninase [Source:ZFIN;Acc:ZDB-GENE-120215-204]	-0.594398	0.108068	0.0658225	0.779708
ENSDARG00000079293	gdpd4b	glycerophosphodiester phosphodiesterase domain containing 4b [Source:ZFIN;Acc:ZDB-GENE-050309-133]	0.904897	0.10793	0.0658791	0.779956
ENSDARG00000040700	nab1b	NGFI-A binding protein 1b (EGR1 binding protein 1) [Source:ZFIN;Acc:ZDB-GENE-081105-85]	0.897099	0.107073	0.066056	0.781496
ENSDARG00000002613	rpa3	replication protein A3 [Source:ZFIN;Acc:ZDB-GENE-040426-977]	-0.516037	0.107073	0.0661105	0.781496
ENSDARG00000021864	rplp1	ribosomal protein, large, P1 [Source:ZFIN;Acc:ZDB-GENE-030131-8663]	-0.261244	0.107073	0.0661164	0.781496
ENSDARG00000053609	gatd1	glutamine amidotransferase like class 1 domain containing 1 [Source:ZFIN;Acc:ZDB-GENE-051030-96]	-0.532169	0.106967	0.0661732	0.781687
ENSDARG00000009825	mmp23bb	matrix metallopeptidase 23bb [Source:ZFIN;Acc:ZDB-GENE-050417-448]	-1.0823	0.106967	0.066208	0.781687
ENSDARG00000029064	uqcrq	ubiquinol-cytochrome c reductase, complex III subunit VII [Source:ZFIN;Acc:ZDB-GENE-040718-199]	-0.319781	0.106967	0.0662457	0.781687
ENSDARG00000040178	havcr1	hepatitis A virus cellular receptor 1 [Source:ZFIN;Acc:ZDB-GENE-040718-131]	-1.09055	0.106967	0.0662973	0.781687
ENSDARG00000087857	si:ch211-180a12.2	si:ch211-180a12.2 [Source:ZFIN;Acc:ZDB-GENE-121214-236]	-0.56144	0.106967	0.0663113	0.781687
ENSDARG00000110809	hist1h2a3	histone cluster 1 H2A family member 3 [Source:ZFIN;Acc:ZDB-GENE-070822-28]	-0.348335	0.106866	0.0663625	0.781869
ENSDARG00000010717	chchd10	coiled-coil-helix-coiled-coil-helix domain containing 10 [Source:ZFIN;Acc:ZDB-GENE-040426-1753]	-0.36342	0.106842	0.0664239	0.781911
ENSDARG00000102362	slc25a12	solute carrier family 25 (aspartate/glutamate carrier), member 12 [Source:ZFIN;Acc:ZDB-GENE-031006-11]	-0.317143	0.106842	0.0664526	0.781911
ENSDARG00000045123	oplah	5-oxoprolinase, ATP-hydrolysing [Source:ZFIN;Acc:ZDB-GENE-121214-293]	-0.552093	0.106842	0.0664734	0.781911
ENSDARG00000078093	zgc:172065	zgc:172065 [Source:ZFIN;Acc:ZDB-GENE-080214-2]	1.20742	0.105358	0.0667368	0.784588
ENSDARG00000117747	CABZ01056843.1	None	0.444472	0.105009	0.0668264	0.785219
ENSDARG00000060926	rnf19b	ring finger protein 19B [Source:ZFIN;Acc:ZDB-GENE-060503-281]	0.603412	0.104386	0.0669592	0.786346
ENSDARG00000003931	cndp2	carnosine dipeptidase 2 [Source:ZFIN;Acc:ZDB-GENE-030131-5499]	-0.426248	0.104386	0.0670268	0.786346
ENSDARG00000043309	obscna	obscurin, cytoskeletal calmodulin and titin-interacting RhoGEF a [Source:ZFIN;Acc:ZDB-GENE-040812-4]	0.724068	0.104386	0.0670829	0.786346
ENSDARG00000003675	cryl1	crystallin, lambda 1 [Source:ZFIN;Acc:ZDB-GENE-060810-7]	-0.53049	0.104386	0.067123	0.786346
ENSDARG00000077882	ccn5	cellular communication network factor 5 [Source:ZFIN;Acc:ZDB-GENE-060223-1]	1.36428	0.104386	0.0671648	0.786346
ENSDARG00000105687	CABZ01070258.1	None	0.942739	0.104386	0.0672035	0.786346
ENSDARG00000114737	RF00017	None	-0.256267	0.104386	0.0672198	0.786346
ENSDARG00000113526	BX548011.3	None	0.340853	0.104386	0.0672862	0.786346
ENSDARG00000095283	si:dkeyp-2e4.3	si:dkeyp-2e4.3 [Source:ZFIN;Acc:ZDB-GENE-061009-48]	-0.935095	0.104386	0.0673031	0.786346
ENSDARG00000098734	ccdc14	coiled-coil domain containing 14 [Source:ZFIN;Acc:ZDB-GENE-120215-134]	-0.702521	0.104386	0.0673119	0.786346
ENSDARG00000035326	nccrp1	non-specific cytotoxic cell receptor protein 1 [Source:ZFIN;Acc:ZDB-GENE-000210-13]	0.528359	0.104386	0.0673491	0.786346
ENSDARG00000105558	btr07	bloodthirsty-related gene family, member 7 [Source:ZFIN;Acc:ZDB-GENE-110921-1]	-1.65766	0.104386	0.0673808	0.786346
ENSDARG00000060682	agr1	anterior gradient 1 [Source:ZFIN;Acc:ZDB-GENE-030131-7249]	-0.417365	0.104386	0.0673898	0.786346
ENSDARG00000076259	tbr1a	T-box, brain, 1a [Source:ZFIN;Acc:ZDB-GENE-060810-93]	-0.992824	0.103789	0.0675186	0.787429
ENSDARG00000038398	pmm1	phosphomannomutase 1 [Source:ZFIN;Acc:ZDB-GENE-180314-1]	0.672915	0.10367	0.067595	0.787645
ENSDARG00000037675	npm1b	nucleophosmin 1b [Source:ZFIN;Acc:ZDB-GENE-080723-7]	-0.410208	0.10367	0.0676319	0.787645
ENSDARG00000100669	si:dkey-61p9.9	si:dkey-61p9.9 [Source:ZFIN;Acc:ZDB-GENE-041210-240]	0.638733	0.10367	0.0676452	0.787645
ENSDARG00000056510	gstk1	glutathione S-transferase kappa 1 [Source:ZFIN;Acc:ZDB-GENE-040718-298]	-0.461859	0.103479	0.0677109	0.78799
ENSDARG00000076557	bicc2	bicaudal C homolog 2 [Source:ZFIN;Acc:ZDB-GENE-110110-3]	0.863193	0.103296	0.0678438	0.788322
ENSDARG00000114049	CABZ01018956.1	None	1.8131	0.103296	0.0678698	0.788322
ENSDARG00000042777	ndufa11	NADH:ubiquinone oxidoreductase subunit A11 [Source:ZFIN;Acc:ZDB-GENE-040426-1631]	-0.364405	0.103296	0.0678858	0.788322
ENSDARG00000009280	smyd1a	SET and MYND domain containing 1a [Source:ZFIN;Acc:ZDB-GENE-030131-9825]	-0.329808	0.103296	0.0679065	0.788322
ENSDARG00000052958	nppb	natriuretic peptide B [Source:ZFIN;Acc:ZDB-GENE-130530-642]	1.82725	0.103296	0.0679423	0.788322
ENSDARG00000079873	SLC29A4 (1 of many)	si:ch211-160d14.6 [Source:ZFIN;Acc:ZDB-GENE-121214-93]	-0.985875	0.103296	0.0679557	0.788322
ENSDARG00000019181	rpsa	ribosomal protein SA [Source:ZFIN;Acc:ZDB-GENE-040426-811]	-0.277441	0.102959	0.0680445	0.788934
ENSDARG00000062632	duox	dual oxidase [Source:ZFIN;Acc:ZDB-GENE-091117-14]	-0.943539	0.10295	0.0681568	0.788951
ENSDARG00000105230	fgf4	fibroblast growth factor 4 [Source:ZFIN;Acc:ZDB-GENE-001006-1]	-0.779693	0.10295	0.0682084	0.788951
ENSDARG00000011076	zgc:91968	zgc:91968 [Source:ZFIN;Acc:ZDB-GENE-040704-1]	-0.683384	0.10295	0.0682208	0.788951
ENSDARG00000112871	RF00003	None	-0.831545	0.10295	0.0682249	0.788951
ENSDARG00000003867	cdk20	cyclin-dependent kinase 20 [Source:ZFIN;Acc:ZDB-GENE-041212-84]	0.815499	0.10295	0.0682264	0.788951
ENSDARG00000103999	RF00017	None	-0.406753	0.10279	0.0683881	0.789241
ENSDARG00000052741	card11	caspase recruitment domain family, member 11 [Source:ZFIN;Acc:ZDB-GENE-100219-1]	0.61403	0.10279	0.0683958	0.789241
ENSDARG00000076321	col28a2a	collagen, type XXVIII, alpha 2a [Source:ZFIN;Acc:ZDB-GENE-030131-4444]	-0.450227	0.10279	0.0684469	0.789241
ENSDARG00000021702	pdcd4a	programmed cell death 4a [Source:ZFIN;Acc:ZDB-GENE-040426-1920]	-0.325076	0.10279	0.0684784	0.789241
ENSDARG00000019444	ssr4	signal sequence receptor, delta [Source:ZFIN;Acc:ZDB-GENE-030131-4900]	-0.293499	0.10279	0.0684934	0.789241
ENSDARG00000069478	slc13a3	solute carrier family 13 (sodium-dependent dicarboxylate transporter), member 3 [Source:ZFIN;Acc:ZDB-GENE-040426-2486]	-0.580687	0.10279	0.068494	0.789241
ENSDARG00000104085	abcd3a	ATP-binding cassette, sub-family D (ALD), member 3a [Source:ZFIN;Acc:ZDB-GENE-040426-2868]	-0.423367	0.10279	0.0685041	0.789241
ENSDARG00000055360	llph	LLP homolog, long-term synaptic facilitation factor [Source:ZFIN;Acc:ZDB-GENE-051030-30]	-0.546543	0.102655	0.0685966	0.789488
ENSDARG00000101023	msx2b	muscle segment homeobox 2b [Source:ZFIN;Acc:ZDB-GENE-980526-492]	0.621144	0.102655	0.0686291	0.789488
ENSDARG00000105545	si:dkey-165a24.10	si:dkey-165a24.10 [Source:ZFIN;Acc:ZDB-GENE-160728-16]	-1.22594	0.102655	0.0686339	0.789488
ENSDARG00000074712	si:ch211-186e20.2	si:ch211-186e20.2 [Source:ZFIN;Acc:ZDB-GENE-110407-8]	-3.15726	#VALUE!	0.0687331	NA
ENSDARG00000060841	pik3c2a	phosphatidylinositol-4-phosphate 3-kinase, catalytic subunit type 2 alpha [Source:ZFIN;Acc:ZDB-GENE-030328-39]	0.323698	0.102393	0.068755	0.789963
ENSDARG00000099138	btr29	bloodthirsty-related gene family, member 29 [Source:ZFIN;Acc:ZDB-GENE-090512-2]	1.84957	0.102393	0.0687777	0.789963
ENSDARG00000107086	PIEZO2 (1 of many)	piezo type mechanosensitive ion channel component 2 [Source:HGNC Symbol;Acc:HGNC:26270]	0.567377	0.102393	0.0687836	0.789963
ENSDARG00000040162	zgc:165461	zgc:165461 [Source:ZFIN;Acc:ZDB-GENE-050208-135]	-0.537964	0.101775	0.0689831	0.791089
ENSDARG00000036316	rpl39	ribosomal protein L39 [Source:ZFIN;Acc:ZDB-GENE-040625-51]	-0.281996	0.101775	0.0690318	0.791089
ENSDARG00000102414	myhz1.1	myosin, heavy polypeptide 1.1, skeletal muscle [Source:ZFIN;Acc:ZDB-GENE-000322-5]	-0.503068	0.101775	0.0690638	0.791089
ENSDARG00000079402	tapbp.1	TAP binding protein (tapasin), tandem duplicate 1 [Source:ZFIN;Acc:ZDB-GENE-010110-2]	3.23935	0.101775	0.0690722	0.791089
ENSDARG00000069619	atf7ip	activating transcription factor 7 interacting protein [Source:ZFIN;Acc:ZDB-GENE-061103-178]	-0.279985	0.101775	0.0691015	0.791089
ENSDARG00000014085	atp6v1e1a	ATPase H+ transporting V1 subunit E1a [Source:ZFIN;Acc:ZDB-GENE-041212-51]	0.596435	0.101775	0.0692075	0.791089
ENSDARG00000108535	CABZ01072077.1	neuroblast differentiation-associated protein AHNAK-like [Source:NCBI gene;Acc:795051]	-0.553926	0.101775	0.0692338	0.791089
ENSDARG00000032801	grk5	G protein-coupled receptor kinase 5 [Source:ZFIN;Acc:ZDB-GENE-091204-274]	0.793192	0.101775	0.0692885	0.791089
ENSDARG00000067912	MAN1C1	si:ch73-373m9.1 [Source:ZFIN;Acc:ZDB-GENE-110411-115]	0.423472	0.101775	0.0692928	0.791089
ENSDARG00000006112	myof	myoferlin [Source:ZFIN;Acc:ZDB-GENE-040426-1138]	0.438268	0.101775	0.0693337	0.791089
ENSDARG00000101289	slc29a1a	solute carrier family 29 (equilibrative nucleoside transporter), member 1a [Source:ZFIN;Acc:ZDB-GENE-050913-138]	-0.275293	0.101775	0.069337	0.791089
ENSDARG00000034430	zgc:172121	zgc:172121 [Source:ZFIN;Acc:ZDB-GENE-030131-9545]	-1.58008	0.101775	0.069358	0.791089
ENSDARG00000058297	timm13	translocase of inner mitochondrial membrane 13 homolog (yeast) [Source:ZFIN;Acc:ZDB-GENE-040718-167]	-0.421366	0.101775	0.069378	0.791089
ENSDARG00000009782	myh11a	myosin, heavy chain 11a, smooth muscle [Source:ZFIN;Acc:ZDB-GENE-050531-1]	-0.434912	0.101775	0.0693881	0.791089
ENSDARG00000022689	itgb1b.2	integrin, beta 1b.2 [Source:ZFIN;Acc:ZDB-GENE-040426-2598]	-0.51325	0.1014	0.0694842	0.791772
ENSDARG00000042018	fhl2a	four and a half LIM domains 2a [Source:ZFIN;Acc:ZDB-GENE-040808-49]	-0.378092	0.100743	0.0696881	0.792971
ENSDARG00000108038	CABZ01109481.1	None	-1.86004	0.100743	0.0697081	0.792971
ENSDARG00000100969	tmprss13a	transmembrane serine protease 13a [Source:ZFIN;Acc:ZDB-GENE-090309-3]	0.75637	0.100743	0.0697257	0.792971
ENSDARG00000004160	reep3b	receptor accessory protein 3b [Source:ZFIN;Acc:ZDB-GENE-040426-730]	0.325745	0.100743	0.0697344	0.792971
ENSDARG00000029533	rpl18	ribosomal protein L18 [Source:ZFIN;Acc:ZDB-GENE-040801-165]	-0.257787	0.100736	0.0697718	0.792983
ENSDARG00000071377	hsd11b1la	hydroxysteroid (11-beta) dehydrogenase 1-like a [Source:ZFIN;Acc:ZDB-GENE-040426-1002]	-0.468701	0.100099	0.0699105	0.794147
ENSDARG00000097855	BX323586.3	Small membrane A-kinase anchor protein [Source:UniProtKB/Swiss-Prot;Acc:P0C8S0]	-0.504286	0.0999221	0.0699894	0.794471
ENSDARG00000090720	grem1a	gremlin 1a, DAN family BMP antagonist [Source:ZFIN;Acc:ZDB-GENE-040625-1]	-1.93417	0.0999221	0.0700117	0.794471
ENSDARG00000073709	fam149a	family with sequence similarity 149 member A [Source:ZFIN;Acc:ZDB-GENE-081107-36]	-1.44788	0.0993384	0.0701422	0.795539
ENSDARG00000079457	si:dkey-57h18.1	si:dkey-57h18.1 [Source:ZFIN;Acc:ZDB-GENE-130603-100]	-1.27577	0.0992041	0.0702331	0.795785
ENSDARG00000061272	BX294434.1	solute carrier family 41 member 1 [Source:NCBI gene;Acc:564564]	-0.358301	0.0992041	0.0702367	0.795785
ENSDARG00000012341	capn9	calpain 9 [Source:ZFIN;Acc:ZDB-GENE-010724-2]	-0.438516	0.0991884	0.0702756	0.795814
ENSDARG00000029124	adamts15a	ADAM metallopeptidase with thrombospondin type 1 motif, 15a [Source:ZFIN;Acc:ZDB-GENE-060526-203]	0.540345	0.0989369	0.0703527	0.796275
ENSDARG00000053835	plekhh1	pleckstrin homology domain containing, family H (with MyTH4 domain) member 1 [Source:ZFIN;Acc:ZDB-GENE-061219-1]	0.44238	0.0989015	0.0703949	0.79634
ENSDARG00000044039	stx11a	syntaxin 11a [Source:ZFIN;Acc:ZDB-GENE-040426-2564]	1.23252	0.0986682	0.0704691	0.796768
ENSDARG00000102639	si:dkey-29d5.2	si:dkey-29d5.2 [Source:ZFIN;Acc:ZDB-GENE-090312-83]	-2.60508	#VALUE!	0.0705983	NA
ENSDARG00000041560	si:dkey-102f14.5	si:dkey-102f14.5 [Source:ZFIN;Acc:ZDB-GENE-060503-705]	0.499631	0.097849	0.0706452	0.798272
ENSDARG00000021913	ak9	adenylate kinase 9 [Source:ZFIN;Acc:ZDB-GENE-041014-337]	1.11052	0.097849	0.0707634	0.798272
ENSDARG00000068280	GRB14	growth factor receptor-bound protein 14 [Source:NCBI gene;Acc:100334415]	0.861993	0.097849	0.0707821	0.798272
ENSDARG00000059883	trpv1	transient receptor potential cation channel, subfamily V, member 1 [Source:ZFIN;Acc:ZDB-GENE-030912-8]	-0.803786	0.097849	0.0707968	0.798272
ENSDARG00000024317	trap1	TNF receptor-associated protein 1 [Source:ZFIN;Acc:ZDB-GENE-030131-4257]	-0.396736	0.097849	0.0708452	0.798272
[truncated: 22,216 more rows]

## Sheet: Biological processes zebrafish
Functional Category	Enrichment FDR	Genes in list	Total genes	% Pathway	Upregulated genes	Downregulated genes	%Up	%Down
Response to stress	8.1e-12	56	1654	3.38573	50	6	3.02297	0.362757
Cellular response to chemical stimulus	2.2e-08	42	1286	3.26594	40	2	3.11042	0.155521
Immune system process	7.3e-17	57	1237	4.60792	54	3	4.3654	0.242522
Response to external stimulus	1.3e-16	52	1070	4.85981	47	5	4.39252	0.46729
Taxis	8.9e-08	23	458	5.02183	21	2	4.58515	0.436681
Chemotaxis	4.1e-08	23	438	5.25114	21	2	4.79452	0.456621
Multi-organism process	4e-11	30	536	5.59701	27	3	5.03731	0.559701
Response to wounding	3.5e-08	19	291	6.52921	16	3	5.49828	1.03093
Regeneration	2.2e-07	15	197	7.61421	11	4	5.58376	2.03046
Immune response	8.6e-17	42	672	6.25	40	2	5.95238	0.297619
Regulation of immune response	1.8e-08	19	278	6.83453	18	1	6.47482	0.359712
Positive regulation of immune system process	4.5e-09	20	286	6.99301	19	1	6.64336	0.34965
Regulation of immune system process	5.5e-13	29	416	6.97115	28	1	6.73077	0.240385
Defense response	5.1e-16	35	482	7.26141	33	2	6.84647	0.414938
Response to bacterium	4.6e-10	20	250	8	19	1	7.6	0.4
Response to biotic stimulus	3.5e-15	29	339	8.55457	26	3	7.66962	0.884956
Response to external biotic stimulus	3.2e-15	29	336	8.63095	26	3	7.7381	0.892857
Response to other organism	3.2e-15	29	336	8.63095	26	3	7.7381	0.892857
Cellular response to cytokine stimulus	1.2e-09	19	236	8.05085	19	0	8.05085	0
Cytokine-mediated signaling pathway	1e-09	19	233	8.15451	19	0	8.15451	0
Immune effector process	2.6e-10	19	213	8.92019	18	1	8.4507	0.469484
Inflammatory response	3e-12	22	237	9.2827	21	1	8.86076	0.421941
Response to cytokine	3e-14	25	260	9.61538	24	1	9.23077	0.384615
Cell chemotaxis	1.9e-14	22	183	12.0219	20	2	10.929	1.0929
Granulocyte chemotaxis	1.8e-07	11	90	12.2222	10	1	11.1111	1.11111
Granulocyte migration	7.1e-09	13	104	12.5	12	1	11.5385	0.961538
Myeloid leukocyte migration	3.1e-10	15	119	12.605	14	1	11.7647	0.840336
Neutrophil migration	4.7e-08	12	100	12	12	0	12	0
Leukocyte migration	2.8e-12	18	141	12.766	17	1	12.0567	0.70922
Leukocyte chemotaxis	8.3e-11	15	108	13.8889	14	1	12.963	0.925926

## Sheet: Biological processes gene lists
Functional Category	Genes
Immune system process	ENSDARG00000039351 ENSDARG00000043249 ENSDARG00000052088 ENSDARG00000056407 ENSDARG00000058389 ENSDARG00000068382 ENSDARG00000070669 ENSDARG00000075045 ENSDARG00000075963 ENSDARG00000092283 ENSDARG00000094012 ENSDARG00000098700 ENSDARG00000098752 ENSDARG00000101040 ENSDARG00000102211 ENSDARG00000103466 ENSDARG00000104359 ENSDARG00000104693 ENSDARG00000104795 ENSDARG00000009087 ENSDARG00000009511 …
Response to stress	ENSDARG00000018569 ENSDARG00000039351 ENSDARG00000043093 ENSDARG00000055290 ENSDARG00000055723 ENSDARG00000058389 ENSDARG00000061710 ENSDARG00000062788 ENSDARG00000068128 ENSDARG00000068382 ENSDARG00000069844 ENSDARG00000075045 ENSDARG00000079202 ENSDARG00000086173 ENSDARG00000087574 ENSDARG00000092283 ENSDARG00000098700 ENSDARG00000101040 ENSDARG00000103466 ENSDARG00000104359 ENSDARG00000104795 …
Response to external stimulus	ENSDARG00000033029 ENSDARG00000039351 ENSDARG00000043093 ENSDARG00000043531 ENSDARG00000045999 ENSDARG00000052088 ENSDARG00000055290 ENSDARG00000058389 ENSDARG00000068382 ENSDARG00000070669 ENSDARG00000074378 ENSDARG00000075045 ENSDARG00000092283 ENSDARG00000098700 ENSDARG00000101040 ENSDARG00000103466 ENSDARG00000104359 ENSDARG00000104773 ENSDARG00000104795 ENSDARG00000005481 ENSDARG00000007823 …
Immune response	ENSDARG00000039351 ENSDARG00000052088 ENSDARG00000058389 ENSDARG00000068382 ENSDARG00000070669 ENSDARG00000075045 ENSDARG00000075963 ENSDARG00000092283 ENSDARG00000094012 ENSDARG00000098700 ENSDARG00000101040 ENSDARG00000103466 ENSDARG00000104359 ENSDARG00000104795 ENSDARG00000009087 ENSDARG00000009511 ENSDARG00000079553 ENSDARG00000012694 ENSDARG00000013598 ENSDARG00000016319 ENSDARG00000018569 …
Cellular response to chemical stimulus	ENSDARG00000005673 ENSDARG00000022000 ENSDARG00000025428 ENSDARG00000039351 ENSDARG00000043531 ENSDARG00000045999 ENSDARG00000052088 ENSDARG00000053131 ENSDARG00000055723 ENSDARG00000058389 ENSDARG00000059363 ENSDARG00000070669 ENSDARG00000074378 ENSDARG00000075045 ENSDARG00000092283 ENSDARG00000098700 ENSDARG00000099124 ENSDARG00000101040 ENSDARG00000103466 ENSDARG00000104359 ENSDARG00000104773 …
Defense response	ENSDARG00000018569 ENSDARG00000039351 ENSDARG00000043093 ENSDARG00000055290 ENSDARG00000058389 ENSDARG00000062788 ENSDARG00000068382 ENSDARG00000069844 ENSDARG00000075045 ENSDARG00000086173 ENSDARG00000087574 ENSDARG00000092283 ENSDARG00000098700 ENSDARG00000101040 ENSDARG00000103466 ENSDARG00000104359 ENSDARG00000104795 ENSDARG00000009511 ENSDARG00000043249 ENSDARG00000045190 ENSDARG00000010276 …
Multi-organism process	ENSDARG00000043093 ENSDARG00000043531 ENSDARG00000055290 ENSDARG00000068382 ENSDARG00000074378 ENSDARG00000075045 ENSDARG00000098700 ENSDARG00000104773 ENSDARG00000104795 ENSDARG00000005481 ENSDARG00000007823 ENSDARG00000009511 ENSDARG00000022000 ENSDARG00000024789 ENSDARG00000033227 ENSDARG00000042641 ENSDARG00000042725 ENSDARG00000042816 ENSDARG00000043249 ENSDARG00000044642 ENSDARG00000045190 …
Response to external biotic stimulus	ENSDARG00000043093 ENSDARG00000043531 ENSDARG00000055290 ENSDARG00000068382 ENSDARG00000074378 ENSDARG00000075045 ENSDARG00000098700 ENSDARG00000104773 ENSDARG00000104795 ENSDARG00000005481 ENSDARG00000007823 ENSDARG00000009511 ENSDARG00000022000 ENSDARG00000024789 ENSDARG00000033227 ENSDARG00000042641 ENSDARG00000042725 ENSDARG00000042816 ENSDARG00000043249 ENSDARG00000044642 ENSDARG00000045190 …
Response to other organism	ENSDARG00000043093 ENSDARG00000043531 ENSDARG00000055290 ENSDARG00000068382 ENSDARG00000074378 ENSDARG00000075045 ENSDARG00000098700 ENSDARG00000104773 ENSDARG00000104795 ENSDARG00000005481 ENSDARG00000007823 ENSDARG00000009511 ENSDARG00000022000 ENSDARG00000024789 ENSDARG00000033227 ENSDARG00000042641 ENSDARG00000042725 ENSDARG00000042816 ENSDARG00000043249 ENSDARG00000044642 ENSDARG00000045190 …
Response to biotic stimulus	ENSDARG00000043093 ENSDARG00000043531 ENSDARG00000055290 ENSDARG00000068382 ENSDARG00000074378 ENSDARG00000075045 ENSDARG00000098700 ENSDARG00000104773 ENSDARG00000104795 ENSDARG00000005481 ENSDARG00000007823 ENSDARG00000009511 ENSDARG00000022000 ENSDARG00000024789 ENSDARG00000033227 ENSDARG00000042641 ENSDARG00000042725 ENSDARG00000042816 ENSDARG00000043249 ENSDARG00000044642 ENSDARG00000045190 …
Regulation of immune system process	ENSDARG00000068382 ENSDARG00000094012 ENSDARG00000104359 ENSDARG00000104693 ENSDARG00000043249 ENSDARG00000012694 ENSDARG00000022000 ENSDARG00000043719 ENSDARG00000052207 ENSDARG00000053131 ENSDARG00000053136 ENSDARG00000055278 ENSDARG00000057113 ENSDARG00000057121 ENSDARG00000067992 ENSDARG00000070502 ENSDARG00000070669 ENSDARG00000087359 ENSDARG00000093052 ENSDARG00000098752 ENSDARG00000101479 …
Response to cytokine	ENSDARG00000005673 ENSDARG00000022000 ENSDARG00000039351 ENSDARG00000043531 ENSDARG00000053131 ENSDARG00000058389 ENSDARG00000074378 ENSDARG00000075045 ENSDARG00000075261 ENSDARG00000086173 ENSDARG00000092283 ENSDARG00000099124 ENSDARG00000101040 ENSDARG00000103466 ENSDARG00000104359 ENSDARG00000104773 ENSDARG00000104795 ENSDARG00000018569 ENSDARG00000028731 ENSDARG00000039863 ENSDARG00000052088 …
Chemotaxis	ENSDARG00000039351 ENSDARG00000045999 ENSDARG00000052088 ENSDARG00000058389 ENSDARG00000070669 ENSDARG00000075045 ENSDARG00000092283 ENSDARG00000098700 ENSDARG00000101040 ENSDARG00000103466 ENSDARG00000104359 ENSDARG00000104795 ENSDARG00000093608 ENSDARG00000100520 ENSDARG00000111840 ENSDARG00000114454 ENSDARG00000012395 ENSDARG00000018283 ENSDARG00000018569 ENSDARG00000022712 ENSDARG00000098752 …
Taxis	ENSDARG00000039351 ENSDARG00000045999 ENSDARG00000052088 ENSDARG00000058389 ENSDARG00000070669 ENSDARG00000075045 ENSDARG00000092283 ENSDARG00000098700 ENSDARG00000101040 ENSDARG00000103466 ENSDARG00000104359 ENSDARG00000104795 ENSDARG00000093608 ENSDARG00000100520 ENSDARG00000111840 ENSDARG00000114454 ENSDARG00000012395 ENSDARG00000018283 ENSDARG00000018569 ENSDARG00000022712 ENSDARG00000098752 …
Cell chemotaxis	ENSDARG00000039351 ENSDARG00000045999 ENSDARG00000052088 ENSDARG00000058389 ENSDARG00000070669 ENSDARG00000075045 ENSDARG00000092283 ENSDARG00000098700 ENSDARG00000101040 ENSDARG00000103466 ENSDARG00000104359 ENSDARG00000104795 ENSDARG00000093608 ENSDARG00000100520 ENSDARG00000111840 ENSDARG00000114454 ENSDARG00000012395 ENSDARG00000018283 ENSDARG00000018569 ENSDARG00000098752 ENSDARG00000114451 …
Inflammatory response	ENSDARG00000018569 ENSDARG00000039351 ENSDARG00000058389 ENSDARG00000075045 ENSDARG00000086173 ENSDARG00000092283 ENSDARG00000101040 ENSDARG00000103466 ENSDARG00000104359 ENSDARG00000104795 ENSDARG00000010276 ENSDARG00000016188 ENSDARG00000045999 ENSDARG00000070669 ENSDARG00000077982 ENSDARG00000098700 ENSDARG00000101479 ENSDARG00000102583 ENSDARG00000116052 ENSDARG00000009511 ENSDARG00000042816 …
Response to bacterium	ENSDARG00000043093 ENSDARG00000043531 ENSDARG00000055290 ENSDARG00000068382 ENSDARG00000074378 ENSDARG00000075045 ENSDARG00000098700 ENSDARG00000104773 ENSDARG00000104795 ENSDARG00000009511 ENSDARG00000033227 ENSDARG00000042725 ENSDARG00000042816 ENSDARG00000045999 ENSDARG00000055278 ENSDARG00000055705 ENSDARG00000077308 ENSDARG00000018569 ENSDARG00000062788 ENSDARG00000069844
Positive regulation of immune system process	ENSDARG00000094012 ENSDARG00000104359 ENSDARG00000104693 ENSDARG00000012694 ENSDARG00000043719 ENSDARG00000052207 ENSDARG00000053131 ENSDARG00000053136 ENSDARG00000055278 ENSDARG00000057113 ENSDARG00000057121 ENSDARG00000068382 ENSDARG00000087359 ENSDARG00000093052 ENSDARG00000098752 ENSDARG00000101479 ENSDARG00000102211 ENSDARG00000042816 ENSDARG00000052322 ENSDARG00000054968
Immune effector process	ENSDARG00000068382 ENSDARG00000104359 ENSDARG00000009087 ENSDARG00000043249 ENSDARG00000045190 ENSDARG00000079553 ENSDARG00000012694 ENSDARG00000022000 ENSDARG00000043719 ENSDARG00000052207 ENSDARG00000055278 ENSDARG00000057113 ENSDARG00000057121 ENSDARG00000087359 ENSDARG00000093052 ENSDARG00000101479 ENSDARG00000018569 ENSDARG00000104795 ENSDARG00000042816
Cytokine-mediated signaling pathway	ENSDARG00000005673 ENSDARG00000022000 ENSDARG00000039351 ENSDARG00000053131 ENSDARG00000058389 ENSDARG00000075045 ENSDARG00000092283 ENSDARG00000099124 ENSDARG00000101040 ENSDARG00000103466 ENSDARG00000104795 ENSDARG00000018569 ENSDARG00000028731 ENSDARG00000039863 ENSDARG00000052088 ENSDARG00000070669 ENSDARG00000102583 ENSDARG00000104693 ENSDARG00000116052
Cellular response to cytokine stimulus	ENSDARG00000005673 ENSDARG00000022000 ENSDARG00000039351 ENSDARG00000053131 ENSDARG00000058389 ENSDARG00000075045 ENSDARG00000092283 ENSDARG00000099124 ENSDARG00000101040 ENSDARG00000103466 ENSDARG00000104795 ENSDARG00000018569 ENSDARG00000028731 ENSDARG00000039863 ENSDARG00000052088 ENSDARG00000070669 ENSDARG00000102583 ENSDARG00000104693 ENSDARG00000116052
Regulation of immune response	ENSDARG00000068382 ENSDARG00000094012 ENSDARG00000104359 ENSDARG00000012694 ENSDARG00000043249 ENSDARG00000043719 ENSDARG00000052207 ENSDARG00000053131 ENSDARG00000053136 ENSDARG00000055278 ENSDARG00000057113 ENSDARG00000057121 ENSDARG00000067992 ENSDARG00000070502 ENSDARG00000087359 ENSDARG00000093052 ENSDARG00000101479 ENSDARG00000052322 ENSDARG00000054968
Response to wounding	ENSDARG00000104359 ENSDARG00000004748 ENSDARG00000005673 ENSDARG00000008969 ENSDARG00000020741 ENSDARG00000099124 ENSDARG00000058371 ENSDARG00000094041 ENSDARG00000009511 ENSDARG00000018569 ENSDARG00000022712 ENSDARG00000025428 ENSDARG00000042816 ENSDARG00000062788 ENSDARG00000098700 ENSDARG00000101919 ENSDARG00000104693 ENSDARG00000104773 ENSDARG00000104795
Leukocyte migration	ENSDARG00000039351 ENSDARG00000058389 ENSDARG00000075045 ENSDARG00000092283 ENSDARG00000098700 ENSDARG00000101040 ENSDARG00000103466 ENSDARG00000104359 ENSDARG00000104795 ENSDARG00000042816 ENSDARG00000070669 ENSDARG00000018283 ENSDARG00000012395 ENSDARG00000018569 ENSDARG00000045999 ENSDARG00000098752 ENSDARG00000114451 ENSDARG00000045190
Leukocyte chemotaxis	ENSDARG00000039351 ENSDARG00000058389 ENSDARG00000075045 ENSDARG00000092283 ENSDARG00000098700 ENSDARG00000101040 ENSDARG00000103466 ENSDARG00000104359 ENSDARG00000104795 ENSDARG00000012395 ENSDARG00000018283 ENSDARG00000018569 ENSDARG00000098752 ENSDARG00000114451 ENSDARG00000045190
Myeloid leukocyte migration	ENSDARG00000039351 ENSDARG00000058389 ENSDARG00000075045 ENSDARG00000092283 ENSDARG00000098700 ENSDARG00000101040 ENSDARG00000103466 ENSDARG00000104359 ENSDARG00000104795 ENSDARG00000018283 ENSDARG00000012395 ENSDARG00000018569 ENSDARG00000045999 ENSDARG00000098752 ENSDARG00000114451
Regeneration	ENSDARG00000104359 ENSDARG00000058371 ENSDARG00000094041 ENSDARG00000022712 ENSDARG00000025428 ENSDARG00000009511 ENSDARG00000018569 ENSDARG00000042816 ENSDARG00000068006 ENSDARG00000098700 ENSDARG00000099351 ENSDARG00000102583 ENSDARG00000104693 ENSDARG00000104773 ENSDARG00000116052
Granulocyte migration	ENSDARG00000039351 ENSDARG00000058389 ENSDARG00000075045 ENSDARG00000092283 ENSDARG00000098700 ENSDARG00000101040 ENSDARG00000103466 ENSDARG00000104359 ENSDARG00000104795 ENSDARG00000018283 ENSDARG00000018569 ENSDARG00000045999 ENSDARG00000098752
Neutrophil migration	ENSDARG00000039351 ENSDARG00000058389 ENSDARG00000075045 ENSDARG00000092283 ENSDARG00000098700 ENSDARG00000101040 ENSDARG00000103466 ENSDARG00000104795 ENSDARG00000018283 ENSDARG00000018569 ENSDARG00000045999 ENSDARG00000098752
Granulocyte chemotaxis	ENSDARG00000039351 ENSDARG00000058389 ENSDARG00000075045 ENSDARG00000092283 ENSDARG00000098700 ENSDARG00000101040 ENSDARG00000103466 ENSDARG00000104359 ENSDARG00000104795 ENSDARG00000018569 ENSDARG00000098752

## Sheet: Promoter motifs 600 bp
Enriched motif in promoter	TF	TF family	pvalue	FDR	Score	Note
GGAATTTCCC	rela	Rel	7.83196e-12	3.56354e-09	25
GGGATTTCC	rel	Rel	1.89197e-10	4.30423e-08	20
TGGGAATACC	IKZF4	C2H2 ZF	8.08493e-09	1.22621e-06	13
GGGATTTCCCA	HIVEP1	C2H2 ZF	1.81621e-08	2.06594e-06	20
GGGGATTCCCC	nfkb2	Rel	9.59721e-08	8.73346e-06	22	* Query Gene
AATTCCAGGAAAT	stat5.1	STAT	2.11938e-06	0.000144425	14
GATTTCCGGGAAATG	stat1a	STAT	2.22192e-06	0.000144425	14
GGGTGGGGC	KLF2	C2H2 ZF	4.17094e-06	0.000237222	16
TTCTGGGAA	stat3	STAT	4.82076e-06	0.000243716	12	* Query Gene
GGGCGGGGC	klf5a	C2H2 ZF	1.67439e-05	0.000697246	16
TTGC	cebpg	bZIP	1.68565e-05	0.000697246	4
AAAGTGAAAGT	prdm1a	C2H2 ZF	0.000101024	0.00366351	13
GGGCGTG	klf12a	C2H2 ZF	0.000104672	0.00366351	10
GGAA	elf3	Ets	0.000149685	0.00464609	4	* Query Gene
GGGCGTG	zgc:136851	C2H2 ZF	0.000156275	0.00464609	10
GTGGGCGTGG	sp5l	C2H2 ZF	0.000163379	0.00464609	12
GTGGGCGTGGC	SP5	C2H2 ZF	0.000191009	0.00494265	12
GGGGGG	ZNF740	C2H2 ZF	0.000195534	0.00494265	8
TTCC	nfatc1	Rel	0.000282916	0.0067751	3
CGGAAGT	ETV7	Ets	0.00031977	0.00715067	5
AC	hmbox1b	Homeodomain	0.000330031	0.00715067	2
TTACGTA	atf4b2	bZIP	0.000356533	0.00737374	4
GCTTTCTAGGAA	bcl6a	C2H2 ZF	0.000530983	0.0105042	9
TTTCCA	nfatc4	Rel	0.000599772	0.0113707	5
TGACGCA	jun	bZIP	0.000633153	0.0115234	5	* Query Gene
GGGGGTGG	ZNF281	C2H2 ZF	0.000718944	0.0121155	8
GGGGGTGG	ZNF281	C2H2 ZF	0.000718944	0.0121155	8
TGAC	JDP2	bZIP	0.00079025	0.0128416	4
GGAA	spi1	Ets	0.000962996	0.0151091	4
CAAGCTT	nr2e3	Nuclear receptor	0.00184652	0.0277483	7
